# Supplementary material for: Childhood obesity’s effect on cognition and brain connectivity worsens with low family income
Source: JCI Insight. 2024 Jul 9;9(16):e181690. doi: 10.1172/jci.insight.181690 (PMC11343596; doi:10.1172/jci.insight.181690)
Supplement: Supporting data values [file jciinsight-9-181690-s108.xlsx]

## Sheet: Fig1
BMI	age	sex	income	fluid	crystal	total	race	matched_group	weight category
27.3355	124	F	5	103	99	101	White	Discovery	Obese|Overweight
17.439	109	F	9	93	96	92	White	Replication	Normal weight
15.3406	110	F	10	73	88	76	White	Replication	Normal weight
18.5004	121	F	9	89	87	85	White	Discovery	Normal weight
24.2318	118	F	5	86	78	78	White	Replication	Obese|Overweight
14.7765	129	F	NA	93	88	88	White	Discovery	Normal weight
15.7736	128	F	10	102	98	100	White	Replication	Normal weight
20.9167	108	F	NA	66	87	71	White	Discovery	Obese|Overweight
20.0272	125	F	7	102	97	98	White	Discovery	Normal weight
34.4501	111	F	6	87	93	88	White	Replication	Obese|Overweight
16.5866	128	F	10	94	89	89	White	Replication	Normal weight
15.6006	116	F	8	105	82	92	White	Replication	Normal weight
19.2727	108	F	6	83	79	76	White	Discovery	Obese|Overweight
17.2329	127	F	9	95	95	93	White	Discovery	Normal weight
20.1198	128	F	9	108	93	100	White	Replication	Normal weight
14.6424	108	F	5	83	81	78	White	Replication	Normal weight
15.0689	114	F	10	108	89	98	White	Discovery	Normal weight
16.467	109	F	9	89	87	85	White	Discovery	Normal weight
16.2084	130	F	9	109	82	94	White	Replication	Normal weight
17.6241	112	F	9	99	94	95	White	Discovery	Normal weight
15.0175	118	F	8	97	87	90	White	Replication	Normal weight
23.7421	114	F	9	105	91	97	White	Replication	Obese|Overweight
15.6006	111	F	7	81	79	75	White	Discovery	Normal weight
19.7608	109	F	9	88	93	88	White	Replication	Obese|Overweight
14.4939	122	F	6	97	89	91	White	Discovery	Normal weight
16.8775	117	F	9	97	93	93	White	Replication	Normal weight
27.3972	129	F	8	98	93	94	White	Replication	Obese|Overweight
20.3109	114	F	8	100	83	90	White	Replication	Obese|Overweight
15.7486	121	F	9	108	92	99	White	Replication	Normal weight
21.4586	119	F	NA	98	84	88	White	Discovery	Obese|Overweight
19.5979	109	F	9	92	87	87	White	Discovery	Obese|Overweight
16.5636	108	F	9	105	92	98	White	Discovery	Normal weight
22.3138	114	F	10	94	85	87	White	Discovery	Obese|Overweight
15.672	130	F	7	101	83	90	White	Discovery	Normal weight
26.8562	112	F	4	71	84	72	White	Replication	Obese|Overweight
15.6432	121	F	9	86	88	84	White	Discovery	Normal weight
15.5972	114	F	NA	93	95	92	White	Replication	Normal weight
18.8264	128	F	9	100	91	94	White	Replication	Normal weight
18.8376	115	F	9	98	92	94	White	Discovery	Normal weight
19.3628	130	F	9	111	90	100	White	Discovery	Normal weight
16.4509	122	F	10	107	99	103	White	Discovery	Normal weight
23.5262	126	F	8	85	86	82	White	Discovery	Obese|Overweight
16.8145	119	F	9	92	88	87	White	Replication	Normal weight
14.9765	120	F	6	99	89	92	White	Discovery	Normal weight
15.289	128	F	9	94	93	92	White	Discovery	Normal weight
18.2008	114	F	7	85	74	75	White	Replication	Normal weight
14.3808	117	F	7	106	82	93	White	Replication	Normal weight
16.8636	108	F	9	91	89	88	White	Replication	Normal weight
22.1538	130	F	7	98	84	89	White	Replication	Obese|Overweight
15.6769	111	F	10	92	89	88	White	Discovery	Normal weight
16.9488	115	F	8	77	76	71	White	Discovery	Normal weight
15.5814	122	F	8	94	86	88	White	Discovery	Normal weight
20.8499	131	F	4	97	85	88	White	Replication	Obese|Overweight
16.034	118	F	9	82	85	80	White	Replication	Normal weight
14.9938	122	F	8	82	81	77	White	Replication	Normal weight
15.5408	125	F	NA	92	86	86	White	Discovery	Normal weight
17.6415	108	F	9	90	84	84	White	Replication	Normal weight
15.736	120	F	8	96	94	93	White	Discovery	Normal weight
17.7444	127	F	10	101	91	95	White	Replication	Normal weight
17.5857	130	F	10	95	82	86	White	Discovery	Normal weight
17.5119	126	F	9	94	93	91	White	Replication	Normal weight
21.9028	126	F	NA	99	94	95	White	Discovery	Obese|Overweight
16.2507	126	F	9	102.3	89.8	94.1	White	Replication	Normal weight
14.5262	117	F	9	92	88	88	White	Discovery	Normal weight
17.2319	120	F	6	101	88	93	White	Discovery	Normal weight
25.2201	115	F	10	94	92	91	White	Discovery	Obese|Overweight
24.4269	110	F	9	85	85	82	White	Replication	Obese|Overweight
17.7736	126	F	8	99	90	93	White	Discovery	Normal weight
14.3459	125	F	6	99	86	91	White	Replication	Normal weight
18.7835	126	F	9	92	102	96	White	Discovery	Normal weight
17.6124	113	F	10	99	89	92	White	Replication	Normal weight
16.26	123	F	9	114	86	99	White	Discovery	Normal weight
22.8991	129	F	10	121	95	109	White	Discovery	Obese|Overweight
15.8549	115	F	7	92	84	85	White	Discovery	Normal weight
19.5318	112	F	7	105	95	99	White	Discovery	Obese|Overweight
27.7967	123	F	7	95	91	91	White	Replication	Obese|Overweight
21.338	110	F	9	94	82	85	White	Replication	Obese|Overweight
14.9833	109	F	8	93	86	87	White	Replication	Normal weight
15.9177	127	F	NA	98	88	91	White	Replication	Normal weight
16.6495	116	F	6	90	83	83	White	Discovery	Normal weight
17.0387	112	F	8	91	89	88	White	Discovery	Normal weight
17.2163	112	F	8	86	98	90	White	Replication	Normal weight
16.1599	117	F	9	92	98	93	White	Discovery	Normal weight
14.0012	116	F	8	98	90	92	White	Discovery	Normal weight
18.5815	127	F	9	100	90	94	White	Discovery	Normal weight
17.9033	125	F	9	86	83	81	White	Replication	Normal weight
20.8129	121	F	9	94	91	90	White	Discovery	Obese|Overweight
22.0472	115	F	10	87	88	84	White	Discovery	Obese|Overweight
19.0372	108	F	8	85	86	82	White	Replication	Normal weight
19.6168	124	F	9	88	92	87	White	Discovery	Normal weight
16.2925	124	F	10	95	95	94	White	Discovery	Normal weight
15.5181	110	F	9	78	77	73	White	Discovery	Normal weight
16.5192	108	F	9	86	81	80	White	Discovery	Normal weight
14.5358	120	F	9	105	103	104	White	Replication	Normal weight
13.9144	113	F	7	NA	NA	NA	White	Discovery	Normal weight
19.725	124	F	8	104	88	94	White	Replication	Normal weight
21.0245	114	F	6	65	81	67	White	Discovery	Obese|Overweight
18.826	124	F	NA	71	83	72	White	Replication	Normal weight
17.3419	115	F	10	88	94	88	White	Replication	Normal weight
16.7992	115	F	8	81	87	81	White	Discovery	Normal weight
17.0086	131	F	1	100	90	94	White	Discovery	Normal weight
15.7969	131	F	9	103	95	98	White	Replication	Normal weight
16.4847	120	F	9	102	88	93	White	Replication	Normal weight
18.303	118	F	9	94	90	90	White	Discovery	Normal weight
18.2008	113	F	1	86	76	77	White	Discovery	Normal weight
14.3469	128	F	8	89	86	85	White	Discovery	Normal weight
15.5805	125	F	9	96	88	90	White	Replication	Normal weight
15.5554	120	F	10	89	99	92	White	Replication	Normal weight
14.6412	119	F	7	80	95	84	White	Discovery	Normal weight
15.149	126	F	6	107	91	98	White	Replication	Normal weight
17.5161	111	F	8	98	90	92	White	Replication	Normal weight
18.7708	115	F	9	81	83	78	White	Discovery	Normal weight
15.148	124	F	10	88	95	89	White	Discovery	Normal weight
15.2568	112	F	7	92	96	92	White	Replication	Normal weight
16.7307	112	F	7	92	92	90	White	Discovery	Normal weight
19.2908	118	F	9	96	95	94	White	Replication	Normal weight
16.6263	122	F	8	90	91	88	White	Replication	Normal weight
16.2184	110	F	3	71	77	69	White	Replication	Normal weight
21.537	115	F	9	92	89	88	White	Discovery	Obese|Overweight
16.2694	122	F	8	98	94	94	White	Replication	Normal weight
20.9798	130	F	10	105	94	99	White	Discovery	Obese|Overweight
27.7322	128	F	9	98	92	94	White	Discovery	Obese|Overweight
16.5483	117	F	10	109	91	99	White	Discovery	Normal weight
19.1311	108	F	8	96	81	86	White	Discovery	Obese|Overweight
20.7237	122	F	NA	89	87	85	White	Discovery	Obese|Overweight
17.8233	108	F	9	NA	82	NA	White	Discovery	Normal weight
21.553	123	F	6	87	91	87	White	Replication	Obese|Overweight
14.8669	111	F	9	63	77	64	White	Discovery	Normal weight
18.3918	131	F	8	108	93	99	White	Discovery	Normal weight
14.8426	112	F	10	96	79	84	White	Replication	Normal weight
16.8889	109	F	9	92	90	88	White	Replication	Normal weight
19.406	117	F	9	101	94	97	White	Replication	Normal weight
17.0716	108	F	10	84	78	77	White	Discovery	Normal weight
18.3996	124	F	8	95	93	92	White	Discovery	Normal weight
16.5618	122	F	9	100	99	99	White	Discovery	Normal weight
21.6594	117	F	8	104	82	91	White	Discovery	Obese|Overweight
16.7441	127	F	7	100	85	90	White	Replication	Normal weight
22.0686	127	F	9	94	87	88	White	Replication	Obese|Overweight
15.0379	131	F	9	92	89	88	White	Replication	Normal weight
14.8231	122	F	7	98	83	88	White	Discovery	Normal weight
19.0216	128	F	10	103	94	97	White	Replication	Normal weight
14.546	110	F	9	82	83	78	White	Replication	Normal weight
17.487	120	F	9	85	84	81	White	Discovery	Normal weight
15.9559	124	F	9	100	92	94	White	Replication	Normal weight
18.0949	117	F	10	110	84	96	White	Discovery	Normal weight
16.8737	116	F	9	88	88	85	White	Discovery	Normal weight
18.2713	108	F	8	91	91	89	White	Discovery	Normal weight
14.6846	130	F	7	101	93	96	White	Replication	Normal weight
19.2592	119	F	NA	85	86	82	White	Replication	Normal weight
16.3598	130	F	7	105	86	94	White	Discovery	Normal weight
17.3814	123	F	8	94	93	91	White	Replication	Normal weight
17.6603	122	F	9	91	82	84	White	Replication	Normal weight
17.6193	131	F	6	108	84	95	White	Discovery	Normal weight
22.1886	126	F	9	92	88	88	White	Replication	Obese|Overweight
17.0198	109	F	9	101	80	88	White	Replication	Normal weight
19.0036	108	F	8	94	100	96	White	Replication	Normal weight
15.3609	116	F	8	86	87	83	White	Discovery	Normal weight
18.2788	108	F	1	90	73	77	White	Replication	Normal weight
26.2105	117	F	8	97	84	88	White	Discovery	Obese|Overweight
17.902	124	F	NA	100	95	96	White	Discovery	Normal weight
16.5629	119	F	9	95	91	91	White	Replication	Normal weight
21.1638	114	F	9	106	96	101	White	Discovery	Obese|Overweight
16.3653	110	F	6	101	95	97	White	Replication	Normal weight
15.6778	109	F	9	83	86	81	White	Discovery	Normal weight
18.5004	126	F	8	115	82	98	White	Replication	Normal weight
17.2896	125	F	10	102	94	97	White	Replication	Normal weight
18.0155	112	F	9	101	87	92	White	Discovery	Normal weight
23.8696	125	F	7	75	77	71	White	Discovery	Obese|Overweight
20.5426	123	F	7	101	89	93	White	Replication	Obese|Overweight
16.7342	118	F	9	79	88	80	White	Replication	Normal weight
19.2908	108	F	10	82	82	78	White	Discovery	Obese|Overweight
15.8151	111	F	9	95	99	96	White	Discovery	Normal weight
17.3597	111	F	10	89	87	85	White	Replication	Normal weight
19.7708	122	F	8	NA	85	NA	White	Replication	Normal weight
18.6601	124	F	9	103	91	96	White	Replication	Normal weight
19.1228	128	F	9	93	88	88	White	Replication	Normal weight
34.1748	131	F	9	66	87	71	White	Replication	Obese|Overweight
16.5018	108	F	9	94	89	89	White	Replication	Normal weight
18.8264	131	F	9	98	99	98	White	Replication	Normal weight
19.4473	111	F	9	104	87	94	White	Replication	Obese|Overweight
20.6269	125	F	7	113	93	103	White	Replication	Obese|Overweight
14.8698	123	F	9	94	98	95	White	Discovery	Normal weight
14.6468	122	F	10	105	87	95	White	Replication	Normal weight
14.2068	117	F	9	84	84	80	White	Discovery	Normal weight
18.4629	130	F	7	91	96	92	White	Replication	Normal weight
15.1283	112	F	9	92	83	84	White	Discovery	Normal weight
18.9215	108	F	8	72	79	70	White	Discovery	Normal weight
18.9815	121	F	9	99	83	89	White	Replication	Normal weight
16.554	108	F	8	89	78	80	White	Replication	Normal weight
14.4965	127	F	NA	112	94	103	White	Replication	Normal weight
23.6898	119	F	9	106	85	94	White	Discovery	Obese|Overweight
14.1776	119	F	8	92	80	83	White	Discovery	Normal weight
14.0163	109	F	6	82	80	77	White	Replication	Normal weight
31.2744	113	F	7	104	86	93	White	Discovery	Obese|Overweight
16.0701	108	F	9	88	87	84	White	Discovery	Normal weight
14.8166	116	F	7	80	83	77	White	Discovery	Normal weight
33.4895	130	F	1	92	92	90	White	Discovery	Obese|Overweight
18.9005	131	F	9	100	89	93	White	Discovery	Normal weight
14.5175	108	F	9	107	89	97	White	Discovery	Normal weight
19.9954	127	F	10	99	87	91	White	Discovery	Normal weight
20.7241	109	F	6	93	80	84	White	Discovery	Obese|Overweight
20.2206	110	F	8	87	78	78	White	Discovery	Obese|Overweight
16.5172	128	F	7	99	95	96	White	Replication	Normal weight
14.2022	115	F	9	95	86	88	White	Replication	Normal weight
16.2694	121	F	9	96	84	88	White	Replication	Normal weight
16.4081	116	F	7	95	91	91	White	Discovery	Normal weight
27.9399	120	F	8	84	86	81	White	Discovery	Obese|Overweight
25.5641	113	F	9	92	87	87	White	Replication	Obese|Overweight
23.8182	129	F	5	103	84	92	White	Discovery	Obese|Overweight
14.8329	109	F	9	103	84	92	White	Discovery	Normal weight
15.9978	123	F	10	91	105	97	White	Discovery	Normal weight
14.1515	110	F	9	95	83	87	White	Replication	Normal weight
15.4016	121	F	9	102	82	90	White	Discovery	Normal weight
16.806	122	F	9	106	87	95	White	Replication	Normal weight
18.065	120	F	8	93	88	88	White	Replication	Normal weight
23.434	126	F	10	89	100	93	White	Replication	Obese|Overweight
18.8256	113	F	6	88	92	88	White	Replication	Normal weight
14.7528	109	F	7	91	83	84	White	Discovery	Normal weight
16.434	115	F	9	98	91	92	White	Discovery	Normal weight
16.6655	112	F	7	90	85	85	White	Replication	Normal weight
14.6199	125	F	6	82	76	74	White	Replication	Normal weight
19.2278	119	F	1	107	88	96	White	Discovery	Normal weight
28.0057	131	F	8	99	95	96	White	Discovery	Obese|Overweight
16.1814	130	F	9	94	99	95	White	Discovery	Normal weight
15.2678	121	F	10	89	84	83	White	Discovery	Normal weight
19.4738	114	F	10	95	90	91	White	Replication	Normal weight
19.5659	129	F	9	102	97	99	White	Discovery	Normal weight
16.3792	129	F	9	91	89	87	White	Replication	Normal weight
16.1542	108	F	8	90	83	83	White	Discovery	Normal weight
19.2585	126	F	7	98	110	104	White	Replication	Normal weight
15.7599	112	F	8	79	79	74	White	Discovery	Normal weight
16.2979	110	F	9	89	87	85	White	Discovery	Normal weight
14.4259	113	F	9	99	85	90	White	Replication	Normal weight
23.9436	122	F	9	91	90	88	White	Discovery	Obese|Overweight
18.2837	130	F	8	92	94	91	White	Discovery	Normal weight
16.2415	115	F	10	99	86	91	White	Discovery	Normal weight
16.3527	115	F	7	98	86	90	White	Discovery	Normal weight
20.2616	131	F	9	85	92	86	White	Discovery	Normal weight
17.1677	111	F	9	89	83	83	White	Replication	Normal weight
16.5136	121	F	10	97	84	88	White	Replication	Normal weight
14.6286	114	F	10	100	89	93	White	Replication	Normal weight
21.1779	124	F	8	86	83	81	White	Discovery	Obese|Overweight
19.5008	116	F	10	98	84	88	White	Discovery	Normal weight
17.827	113	F	9	99	91	93	White	Discovery	Normal weight
18.5536	131	F	9	109	94	101	White	Replication	Normal weight
18.2365	108	F	10	103	84	91	White	Discovery	Normal weight
16.08	128	F	7	112	94	103	White	Replication	Normal weight
16.1438	111	F	7	107	88	97	White	Replication	Normal weight
15.9182	111	F	8	88	83	82	White	Discovery	Normal weight
15.3103	120	F	8	111	85	97	White	Discovery	Normal weight
17.3563	108	F	NA	84	86	82	White	Discovery	Normal weight
18.6764	130	F	9	82	89	82	White	Replication	Normal weight
24.0199	124	F	9	97	90	91	White	Replication	Obese|Overweight
14.9313	115	F	9	97	86	89	White	Discovery	Normal weight
19.2908	131	F	NA	110	105	109	White	Replication	Normal weight
21.91	131	F	9	90	97	91	White	Replication	Obese|Overweight
15.8575	108	F	8	88	87	84	White	Replication	Normal weight
18.0188	124	F	6	91	93	90	White	Replication	Normal weight
18.5836	109	F	8	78	83	76	White	Discovery	Normal weight
16.1628	113	F	9	98	85	89	White	Discovery	Normal weight
24.0367	108	F	NA	101	86	92	White	Replication	Obese|Overweight
20.6567	118	F	NA	94	82	85	White	Discovery	Obese|Overweight
21.3826	130	F	4	111	92	101	White	Replication	Obese|Overweight
17.0905	122	F	9	97	89	91	White	Discovery	Normal weight
16.4887	124	F	8	82	91	83	White	Replication	Normal weight
19.4368	115	F	9	98	82	87	White	Discovery	Normal weight
16.9969	111	F	9	105	78	90	White	Discovery	Normal weight
19.5169	130	F	7	91	85	85	White	Replication	Normal weight
21.615	108	F	9	105	86	94	White	Discovery	Obese|Overweight
18.0802	111	F	9	100	85	91	White	Replication	Normal weight
16.1783	125	F	9	85	85	82	White	Discovery	Normal weight
15.5747	119	F	8	94	82	85	White	Replication	Normal weight
17.8458	115	F	8	93	79	83	White	Replication	Normal weight
15.2294	114	F	9	98	108	103	White	Replication	Normal weight
20.4848	130	F	9	96	87	89	White	Discovery	Normal weight
18.8322	111	F	8	88	79	79	White	Replication	Normal weight
15.4133	131	F	8	101	84	90	White	Replication	Normal weight
16.1419	124	F	8	85	82	80	White	Discovery	Normal weight
15.7493	126	F	10	106	97	101	White	Discovery	Normal weight
21.3826	118	F	10	93	87	88	White	Replication	Obese|Overweight
17.347	111	F	10	100	91	94	White	Replication	Normal weight
17.0131	125	F	8	102	91	95	White	Discovery	Normal weight
14.173	110	F	9	110	90	100	White	Discovery	Normal weight
23.581	112	F	9	NA	NA	NA	White	Discovery	Obese|Overweight
19.1314	130	F	2	88	93	88	White	Discovery	Normal weight
18.0548	128	F	9	86	91	86	White	Discovery	Normal weight
17.5558	131	F	9	104	92	97	White	Replication	Normal weight
17.9314	124	F	10	97	88	91	White	Replication	Normal weight
19.7762	129	F	6	96	99	97	White	Discovery	Normal weight
17.4762	131	F	9	86	103	92	White	Discovery	Normal weight
14.7122	111	F	8	84	89	83	White	Discovery	Normal weight
17.3723	123	F	9	97	94	94	White	Replication	Normal weight
14.0999	109	F	10	102	96	99	White	Discovery	Normal weight
18.1868	121	F	9	95	86	88	White	Replication	Normal weight
20.3711	125	F	9	98	90	92	White	Replication	Obese|Overweight
16.987	127	F	8	100	90	93	White	Replication	Normal weight
18.0783	122	F	9	95	84	87	White	Discovery	Normal weight
16.4901	113	F	9	104	89	95	White	Replication	Normal weight
16.8904	111	F	9	91	81	83	White	Replication	Normal weight
15.9486	131	F	3	110	92	101	White	Replication	Normal weight
14.0945	114	F	9	105	83	92	White	Discovery	Normal weight
21.0666	111	F	10	88	84	82	White	Discovery	Obese|Overweight
23.6538	131	F	6	97	111	105	White	Replication	Obese|Overweight
16.8947	128	F	7	89	80	81	White	Replication	Normal weight
14.7189	127	F	9	89	91	87	White	Discovery	Normal weight
16.3531	108	F	9	99	84	89	White	Discovery	Normal weight
17.5753	117	F	10	89	93	89	White	Replication	Normal weight
15.6883	108	F	9	91	90	88	White	Discovery	Normal weight
17.5589	130	F	10	110	97	103	White	Discovery	Normal weight
16.3736	114	F	9	95	86	88	White	Discovery	Normal weight
14.0149	119	F	9	101	94	96	White	Discovery	Normal weight
17.5717	130	F	9	102	101	101	White	Replication	Normal weight
16.1419	131	F	9	91	96	91	White	Discovery	Normal weight
18.8064	123	F	9	95	89	89	White	Replication	Normal weight
15.7799	121	F	9	92	93	90	White	Replication	Normal weight
14.0495	109	F	5	96	84	88	White	Replication	Normal weight
20.2931	121	F	8	89	85	84	White	Replication	Obese|Overweight
22.8088	112	F	9	93	85	86	White	Discovery	Obese|Overweight
14.6812	108	F	10	104	89	95	White	Discovery	Normal weight
20.0912	111	F	NA	81	83	78	White	Discovery	Obese|Overweight
14.7765	124	F	10	100	86	91	White	Replication	Normal weight
15.1967	131	F	9	109	95	101	White	Replication	Normal weight
22.7771	123	F	6	103	92	97	White	Discovery	Obese|Overweight
16.1275	113	F	8	92	86	87	White	Discovery	Normal weight
20.6808	124	F	10	100	84	90	White	Discovery	Obese|Overweight
14.9487	123	F	7	83	82	78	White	Replication	Normal weight
21.8131	112	F	8	88	83	82	White	Replication	Obese|Overweight
22.309	121	F	7	92	83	85	White	Replication	Obese|Overweight
16.1338	120	F	9	90	85	85	White	Replication	Normal weight
15.6875	114	F	7	86	84	82	White	Discovery	Normal weight
15.9726	123	F	8	91	83	84	White	Replication	Normal weight
14.6412	112	F	6	86	84	82	White	Replication	Normal weight
21.8028	118	F	NA	80	79	75	White	Replication	Obese|Overweight
17.487	123	F	7	90	93	90	White	Discovery	Normal weight
21.2072	127	F	9	97	85	89	White	Discovery	Obese|Overweight
16.9666	119	F	9	99	86	90	White	Discovery	Normal weight
16.5946	129	F	9	98	90	92	White	Replication	Normal weight
18.2854	126	F	5	93	88	88	White	Replication	Normal weight
16.2119	108	F	10	93	93	91	White	Replication	Normal weight
21.9141	110	F	10	87	80	80	White	Discovery	Obese|Overweight
15.9883	129	F	10	NA	NA	NA	White	Discovery	Normal weight
27.004	130	F	9	101	94	96	White	Discovery	Obese|Overweight
19.173	118	F	8	79	82	76	White	Replication	Normal weight
17.7648	122	F	10	106	91	98	White	Discovery	Normal weight
27.1024	116	F	8	84	92	85	White	Replication	Obese|Overweight
15.8686	108	F	7	98	88	91	White	Replication	Normal weight
15.1326	117	F	10	95	94	93	White	Replication	Normal weight
18.1001	121	F	10	95	83	86	White	Discovery	Normal weight
14.7937	112	F	8	98	89	92	White	Discovery	Normal weight
17.3814	120	F	8	88	100	92	White	Discovery	Normal weight
21.8418	123	F	10	99	83	89	White	Replication	Obese|Overweight
13.9842	108	F	7	94	94	92	White	Discovery	Normal weight
15.133	124	F	9	114	96	105	White	Discovery	Normal weight
19.2774	128	F	9	99	90	92	White	Replication	Normal weight
20.6818	108	F	9	102	84	92	White	Discovery	Obese|Overweight
19.2725	121	F	9	95	87	89	White	Replication	Normal weight
18.5283	109	F	6	90	81	82	White	Discovery	Normal weight
21.9422	114	F	9	88	85	84	White	Discovery	Obese|Overweight
22.1538	131	F	7	96	85	88	White	Discovery	Obese|Overweight
18.768	129	F	6	102	92	96	White	Discovery	Normal weight
16.3177	119	F	7	97	83	88	White	Replication	Normal weight
16.5505	129	F	8	102	83	90	White	Replication	Normal weight
15.7454	119	F	9	94	91	90	White	Replication	Normal weight
19.9127	109	F	8	98	87	91	White	Replication	Obese|Overweight
22.7204	114	F	7	81	88	81	White	Replication	Obese|Overweight
16.8788	129	F	7	97	100	98	White	Replication	Normal weight
14.4985	115	F	7	94	82	85	White	Discovery	Normal weight
14.5099	109	F	7	94	86	87	White	Replication	Normal weight
16.2676	115	F	7	98	77	85	White	Discovery	Normal weight
16.6259	118	F	6	92	98	93	White	Replication	Normal weight
17.7173	109	F	9	NA	NA	NA	White	Discovery	Normal weight
18.3742	130	F	9	78	79	73	White	Replication	Normal weight
17.432	124	F	9	93	86	87	White	Discovery	Normal weight
15.7493	116	F	7	87	85	83	White	Discovery	Normal weight
20.8882	116	F	9	95	93	92	White	Discovery	Obese|Overweight
20.5927	121	F	9	90	95	91	White	Replication	Obese|Overweight
15.4911	129	F	9	107	98	103	White	Replication	Normal weight
22.7215	112	F	8	104	84	92	White	Discovery	Obese|Overweight
16.7695	119	F	9	95	95	93	White	Replication	Normal weight
16.4352	119	F	10	78	90	80	White	Replication	Normal weight
16.8525	109	F	8	90	84	84	White	Replication	Normal weight
17.8625	131	F	9	112	85	97	White	Replication	Normal weight
18.4692	129	F	9	102	89	94	White	Discovery	Normal weight
17.8094	109	F	6	93	84	85	White	Discovery	Normal weight
15.672	120	F	6	106	90	97	White	Discovery	Normal weight
19.6394	122	F	8	96	86	89	White	Replication	Normal weight
19.5637	127	F	7	104	89	95	White	Discovery	Normal weight
17.3486	121	F	8	89	90	87	White	Discovery	Normal weight
20.9904	115	F	10	98	83	88	White	Replication	Obese|Overweight
22.92	129	F	9	91	99	93	White	Discovery	Obese|Overweight
15.3053	117	F	7	98	87	91	White	Discovery	Normal weight
23.2669	126	F	4	99	89	92	White	Discovery	Obese|Overweight
30.1953	126	F	5	85	81	79	White	Replication	Obese|Overweight
15.0294	108	F	7	82	81	77	White	Discovery	Normal weight
26.5604	124	F	7	97	94	94	White	Discovery	Obese|Overweight
20.7473	131	F	5	105	82	92	White	Replication	Normal weight
15.6748	131	F	10	100	100	99	White	Replication	Normal weight
28.6165	116	F	10	98	93	93	White	Replication	Obese|Overweight
19.5048	116	F	9	91	84	85	White	Replication	Normal weight
15.9655	131	F	10	103	82	91	White	Replication	Normal weight
16.6653	114	F	3	78	90	80	White	Replication	Normal weight
18.9363	131	F	10	114	90	102	White	Replication	Normal weight
23.3983	124	F	6	98	84	88	White	Replication	Obese|Overweight
25.1019	120	F	10	104	92	97	White	Discovery	Obese|Overweight
19.729	122	F	8	100	102	100	White	Replication	Normal weight
16.1547	127	F	9	90	88	86	White	Replication	Normal weight
17.0428	130	F	9	99	84	89	White	Replication	Normal weight
16.0594	108	F	9	101	92	96	White	Replication	Normal weight
26.7035	111	F	6	81	90	82	White	Replication	Obese|Overweight
18.027	113	F	9	98	98	97	White	Discovery	Normal weight
18.4751	131	F	9	104	98	101	White	Replication	Normal weight
17.0751	131	F	9	98	88	91	White	Discovery	Normal weight
18.7863	117	F	8	72	74	67	White	Discovery	Normal weight
27.1273	124	F	9	89	92	89	White	Discovery	Obese|Overweight
19.1096	126	F	9	95	94	93	White	Discovery	Normal weight
16.106	131	F	5	98	96	96	White	Replication	Normal weight
16.5192	115	F	9	96	87	89	White	Discovery	Normal weight
24.2438	118	F	9	107	84	94	White	Replication	Obese|Overweight
19.4905	116	F	7	105	84	93	White	Discovery	Normal weight
20.4857	117	F	9	82	91	83	White	Replication	Obese|Overweight
19.0113	126	F	5	97	81	86	White	Replication	Normal weight
17.1186	116	F	8	76	86	77	White	Discovery	Normal weight
17.151	114	F	10	102	88	93	White	Replication	Normal weight
19.1418	122	F	8	91	84	85	White	Discovery	Normal weight
14.009	110	F	8	96	86	89	White	Replication	Normal weight
18.0831	112	F	NA	76	86	77	White	Replication	Normal weight
15.3368	109	F	10	78	76	72	White	Discovery	Normal weight
14.0479	108	F	9	91	86	86	White	Discovery	Normal weight
15.925	110	F	7	90	81	82	White	Replication	Normal weight
21.8474	124	F	8	88	96	90	White	Discovery	Obese|Overweight
24.8889	124	F	8	89	87	85	White	Replication	Obese|Overweight
16.4882	109	F	9	80	79	75	White	Replication	Normal weight
15.7141	116	F	9	97	86	89	White	Replication	Normal weight
17.9666	128	F	8	101	92	95	White	Replication	Normal weight
27.5459	118	F	5	84	87	82	White	Replication	Obese|Overweight
19.7858	112	F	9	100	92	94	White	Discovery	Obese|Overweight
20.7015	129	F	5	115	88	101	White	Replication	Obese|Overweight
15.9747	115	F	10	109	87	97	White	Discovery	Normal weight
16.2491	118	F	10	111	89	99	White	Discovery	Normal weight
17.6894	131	F	9	107	96	101	White	Replication	Normal weight
18.7529	113	F	10	88	88	85	White	Replication	Normal weight
19.1096	128	F	5	89	85	84	White	Replication	Normal weight
18.35	127	F	2	96	95	94	White	Replication	Normal weight
20.5796	113	F	7	97	92	92	White	Discovery	Obese|Overweight
16.2119	125	F	9	100	94	95	White	Discovery	Normal weight
34.3977	116	F	6	97	91	92	White	Discovery	Obese|Overweight
15.8607	108	F	8	91	88	87	White	Replication	Normal weight
17.772	128	F	9	112	91	101	White	Replication	Normal weight
19.5297	119	F	6	81	85	79	White	Replication	Normal weight
16.7161	131	F	NA	98	100	98	White	Replication	Normal weight
17.9986	120	F	7	103	85	92	White	Replication	Normal weight
16.4223	120	F	9	94	88	89	White	Discovery	Normal weight
18.0802	119	F	7	98	88	91	White	Replication	Normal weight
18.7602	117	F	9	103	92	96	White	Discovery	Normal weight
15.9668	114	F	6	101	100	100	White	Discovery	Normal weight
16.3082	108	F	7	100	95	97	White	Discovery	Normal weight
14.1315	117	F	9	108	87	97	White	Replication	Normal weight
25.3932	123	F	2	77	82	75	White	Discovery	Obese|Overweight
14.9367	112	F	10	98	90	92	White	Replication	Normal weight
19.7416	108	F	3	99	81	88	White	Discovery	Obese|Overweight
18.4418	109	F	9	96	95	94	White	Replication	Normal weight
15.1774	123	F	10	95	89	90	White	Discovery	Normal weight
16.2243	108	F	9	93	79	83	White	Discovery	Normal weight
16.7223	124	F	10	87	86	83	White	Replication	Normal weight
16.8775	111	F	10	87	93	87	White	Discovery	Normal weight
16.3953	114	F	10	110	88	98	White	Discovery	Normal weight
22.7215	110	F	7	96	97	95	White	Discovery	Obese|Overweight
17.2907	110	F	9	107	103	106	White	Replication	Normal weight
16.9787	116	F	10	95	98	95	White	Replication	Normal weight
14.0945	109	F	9	105	82	92	White	Discovery	Normal weight
15.8838	120	F	5	89	83	83	White	Discovery	Normal weight
17.9625	113	F	7	94	87	88	White	Replication	Normal weight
14.587	126	F	9	101	91	95	White	Discovery	Normal weight
21.3543	111	F	6	110	90	100	White	Replication	Obese|Overweight
14.5966	108	F	6	61	78	63	White	Replication	Normal weight
14.6901	114	F	9	94	86	87	White	Discovery	Normal weight
18.3838	121	F	10	106	93	99	White	Replication	Normal weight
14.7149	131	F	9	114	93	104	White	Discovery	Normal weight
16.8504	116	F	7	96	83	87	White	Discovery	Normal weight
15.149	118	F	6	96	90	91	White	Replication	Normal weight
21.8128	130	F	9	97	96	95	White	Replication	Obese|Overweight
15.1372	109	F	8	97	82	87	White	Discovery	Normal weight
18.4629	122	F	10	106	89	96	White	Replication	Normal weight
15.5279	108	F	9	98	87	90	White	Discovery	Normal weight
18.2517	120	F	9	84	88	83	White	Discovery	Normal weight
16.5067	123	F	7	88	87	84	White	Discovery	Normal weight
14.7588	108	F	9	79	89	80	White	Replication	Normal weight
19.8667	118	F	10	93	89	89	White	Replication	Obese|Overweight
15.3914	112	F	9	95	92	92	White	Discovery	Normal weight
23.3161	122	F	8	91	83	84	White	Discovery	Obese|Overweight
25.0279	111	F	8	92	92	90	White	Replication	Obese|Overweight
19.7648	120	F	6	83	84	79	White	Replication	Normal weight
19.9766	129	F	8	99	90	92	White	Discovery	Normal weight
19.2367	131	F	9	99	88	92	White	Discovery	Normal weight
17.8275	130	F	9	99	89	92	White	Discovery	Normal weight
17.3468	124	F	7	92	86	86	White	Discovery	Normal weight
17.1186	112	F	8	103	87	94	White	Replication	Normal weight
17.1188	119	F	10	104	87	94	White	Discovery	Normal weight
17.5821	131	F	9	108	79	92	White	Discovery	Normal weight
14.6289	115	F	9	81	82	77	White	Discovery	Normal weight
15.8591	113	F	10	109	91	99	White	Replication	Normal weight
16.1212	117	F	9	110	89	99	White	Replication	Normal weight
15.7644	123	F	1	114	89	101	White	Discovery	Normal weight
29.7884	114	F	6	84	82	80	White	Replication	Obese|Overweight
14.6421	116	F	9	89	91	87	White	Replication	Normal weight
25.2887	120	F	1	75	92	80	White	Replication	Obese|Overweight
23.3707	125	F	9	89	95	90	White	Replication	Obese|Overweight
21.7327	114	F	9	88	81	81	White	Discovery	Obese|Overweight
15.1863	109	F	NA	95	86	88	White	Discovery	Normal weight
21.6329	130	F	10	96	99	96	White	Replication	Obese|Overweight
15.9398	118	F	8	88	86	84	White	Discovery	Normal weight
18.3303	117	F	9	100	99	99	White	Replication	Normal weight
17.0387	123	F	10	NA	NA	NA	White	Discovery	Normal weight
16.4431	116	F	9	106	88	95	White	Replication	Normal weight
18.0322	125	F	10	100	86	91	White	Replication	Normal weight
17.7347	120	F	9	109	95	102	White	Replication	Normal weight
19.8578	127	F	7	88	85	83	White	Replication	Normal weight
19.2641	109	F	7	96	94	94	White	Replication	Obese|Overweight
17.6581	121	F	NA	98	93	94	White	Discovery	Normal weight
16.1739	127	F	10	92	92	90	White	Replication	Normal weight
19.8496	108	F	9	83	81	78	White	Discovery	Obese|Overweight
16.364	114	F	10	97	86	89	White	Replication	Normal weight
19.4621	126	F	8	85	96	88	White	Replication	Normal weight
21.4183	124	F	7	83	84	80	White	Replication	Obese|Overweight
15.5962	109	F	8	98	85	90	White	Discovery	Normal weight
22.0876	119	F	9	99	91	93	White	Discovery	Obese|Overweight
19.0707	131	F	10	105	102	103	White	Replication	Normal weight
18.9393	131	F	9	113	88	100	White	Discovery	Normal weight
18.313	112	F	7	90	83	83	White	Discovery	Normal weight
16.8019	116	F	5	90	84	84	White	Discovery	Normal weight
20.2647	115	F	9	97	88	91	White	Discovery	Obese|Overweight
19.2904	108	F	8	98	85	89	White	Discovery	Obese|Overweight
24.6612	127	F	7	105	93	98	White	Replication	Obese|Overweight
16.9364	118	F	10	95	91	91	White	Discovery	Normal weight
18.0599	119	F	9	109	81	94	White	Discovery	Normal weight
30.7775	119	F	4	81	93	84	White	Replication	Obese|Overweight
20.9991	112	F	9	91	86	85	White	Discovery	Obese|Overweight
16.6407	116	F	9	84	86	81	White	Discovery	Normal weight
15.0175	121	F	9	100	87	92	White	Discovery	Normal weight
19.5106	119	F	9	104	89	95	White	Replication	Normal weight
17.1835	126	F	NA	92	91	89	White	Discovery	Normal weight
21.3058	129	F	9	106	112	110	White	Replication	Obese|Overweight
23.0454	118	F	8	NA	NA	NA	White	Discovery	Obese|Overweight
22.5771	121	F	9	95	94	93	White	Discovery	Obese|Overweight
20.5386	109	F	8	102	97	99	White	Replication	Obese|Overweight
19.0461	129	F	6	101	86	91	White	Replication	Normal weight
17.0885	123	F	10	100	95	97	White	Replication	Normal weight
21.4646	109	F	8	69	71	64	White	Replication	Obese|Overweight
16.3112	121	F	8	108	85	95	White	Replication	Normal weight
17.0387	114	F	7	92	98	94	White	Replication	Normal weight
16.6444	115	F	9	107	89	97	White	Replication	Normal weight
21.5268	130	F	8	87	97	90	White	Discovery	Obese|Overweight
20.5576	115	F	10	96	90	91	White	Discovery	Obese|Overweight
14.2468	114	F	9	91	90	88	White	Replication	Normal weight
14.3417	117	F	7	100	86	91	White	Replication	Normal weight
19.8548	129	F	9	95	104	99	White	Replication	Normal weight
14.6909	131	F	9	85	80	78	White	Discovery	Normal weight
16.4235	122	F	9	87	96	89	White	Discovery	Normal weight
17.3563	108	F	8	84	78	77	White	Discovery	Normal weight
16.7062	120	F	9	97	82	87	White	Discovery	Normal weight
16.732	111	F	8	100	84	90	White	Discovery	Normal weight
15.3826	117	F	9	102	94	97	White	Replication	Normal weight
17.5912	118	F	8	107	95	100	White	Replication	Normal weight
23.7013	118	F	8	91	82	84	White	Replication	Obese|Overweight
19.8578	119	F	8	91	90	88	White	Discovery	Normal weight
20.3565	131	F	9	103	89	94	White	Replication	Normal weight
17.9673	108	F	1	75	81	73	White	Discovery	Normal weight
26.1558	125	F	9	98	84	88	White	Replication	Obese|Overweight
26.6994	130	F	9	103	94	98	White	Replication	Obese|Overweight
25.78	119	F	7	106	91	98	White	Replication	Obese|Overweight
16.2496	122	F	9	87	79	79	White	Discovery	Normal weight
15.7458	130	F	9	83	98	88	White	Discovery	Normal weight
18.9535	119	F	6	85	86	82	White	Discovery	Normal weight
19.1311	119	F	7	92	85	86	White	Replication	Normal weight
19.0415	131	F	10	105	89	96	White	Replication	Normal weight
14.1411	116	F	8	87	87	84	White	Discovery	Normal weight
23.2073	122	F	6	76	82	74	White	Replication	Obese|Overweight
18.6376	128	F	10	91	92	89	White	Discovery	Normal weight
15.6135	128	F	8	91	90	88	White	Replication	Normal weight
20.0861	110	F	2	83	74	74	White	Discovery	Obese|Overweight
17.5589	111	F	10	91	89	87	White	Discovery	Normal weight
13.9655	116	F	9	108	87	96	White	Replication	Normal weight
19.5413	124	F	6	88	91	87	White	Replication	Normal weight
19.6016	119	F	7	105	98	101	White	Discovery	Normal weight
17.1526	108	F	8	96	95	94	White	Discovery	Normal weight
16.8706	119	F	9	87	86	84	White	Discovery	Normal weight
17.1083	113	F	10	97	87	90	White	Replication	Normal weight
14.5489	124	F	9	106	87	95	White	Replication	Normal weight
17.7829	116	F	10	98	82	87	White	Discovery	Normal weight
18.454	125	F	9	83	82	79	White	Discovery	Normal weight
23.318	115	F	8	86	91	85	White	Replication	Obese|Overweight
15.0383	117	F	10	NA	NA	NA	White	Discovery	Normal weight
15.1073	108	F	9	85	87	82	White	Discovery	Normal weight
17.1608	122	F	9	92	89	88	White	Discovery	Normal weight
17.0996	131	F	8	123	90	107	White	Discovery	Normal weight
34.0238	128	F	6	93	81	84	White	Replication	Obese|Overweight
16.4631	127	F	8	83	78	76	White	Discovery	Normal weight
17.0644	127	F	8	93	85	86	White	Replication	Normal weight
15.3397	123	F	8	100	84	90	White	Replication	Normal weight
21.5225	118	F	7	103	101	102	White	Discovery	Obese|Overweight
21.2521	123	F	9	90	87	86	White	Replication	Obese|Overweight
31.6381	126	F	9	98	95	95	White	Discovery	Obese|Overweight
16.8418	121	F	9	84	90	84	White	Discovery	Normal weight
28.759	120	F	2	88	82	82	White	Replication	Obese|Overweight
16.6364	108	F	7	94	86	87	White	Discovery	Normal weight
17.4207	114	F	9	113	91	102	White	Discovery	Normal weight
15.1628	114	F	7	89	92	88	White	Replication	Normal weight
15.6555	119	F	9	NA	NA	NA	White	Discovery	Normal weight
15.4658	119	F	10	94	83	86	White	Discovery	Normal weight
14.9446	116	F	2	92	82	84	White	Replication	Normal weight
17.19	121	F	9	84	79	78	White	Replication	Normal weight
28.5973	124	F	NA	88	85	84	White	Replication	Obese|Overweight
18.8539	108	F	9	99	85	90	White	Replication	Normal weight
17.6407	124	F	9	102	88	93	White	Replication	Normal weight
15.9486	124	F	9	102	85	92	White	Replication	Normal weight
16.4887	110	F	8	100	85	90	White	Discovery	Normal weight
23.5403	125	F	8	90	87	85	White	Discovery	Obese|Overweight
16.9454	114	F	NA	89	89	86	White	Replication	Normal weight
17.6857	112	F	10	94	94	92	White	Replication	Normal weight
15.7493	115	F	9	103	82	90	White	Discovery	Normal weight
17.4092	108	F	9	89	95	89	White	Replication	Normal weight
16.3252	108	F	6	99	85	90	White	Replication	Normal weight
16.7304	131	F	9	97	97	96	White	Replication	Normal weight
16.5959	110	F	9	86	83	81	White	Discovery	Normal weight
16.9007	116	F	10	100	94	96	White	Replication	Normal weight
22.8542	126	F	NA	98	89	91	White	Discovery	Obese|Overweight
16.9899	121	F	4	93	82	84	White	Discovery	Normal weight
15.64	111	F	7	107	87	96	White	Discovery	Normal weight
15.6935	116	F	5	76	82	74	White	Discovery	Normal weight
19.9228	110	F	9	82	95	85	White	Discovery	Obese|Overweight
24.8855	113	F	10	NA	NA	NA	White	Discovery	Obese|Overweight
14.5201	108	F	9	75	89	78	White	Replication	Normal weight
16.4576	118	F	10	111	89	100	White	Discovery	Normal weight
18.561	111	F	10	89	92	88	White	Discovery	Normal weight
14.675	123	F	9	106	91	98	White	Replication	Normal weight
15.9987	119	F	9	110	87	98	White	Discovery	Normal weight
19.2186	108	F	7	85	94	87	White	Discovery	Obese|Overweight
23.0919	112	F	9	105	87	95	White	Discovery	Obese|Overweight
16.2221	126	F	3	101	97	98	White	Replication	Normal weight
15.3641	124	F	8	103	98	99	White	Discovery	Normal weight
15.9987	117	F	10	100	87	92	White	Discovery	Normal weight
16.2655	114	F	9	100	89	93	White	Discovery	Normal weight
15.7374	131	F	9	109	96	102	White	Discovery	Normal weight
15.8591	108	F	8	86	88	84	White	Discovery	Normal weight
14.9075	119	F	7	97	88	90	White	Discovery	Normal weight
16.8626	111	F	8	76	78	72	White	Discovery	Normal weight
22.3123	109	F	5	96	90	91	White	Replication	Obese|Overweight
24.1232	108	F	7	92	78	81	White	Replication	Obese|Overweight
22.8625	126	F	NA	84	85	81	White	Replication	Obese|Overweight
26.0206	131	F	7	95	95	93	White	Replication	Obese|Overweight
15.8717	130	F	10	100	94	95	White	Replication	Normal weight
15.5805	131	F	9	102	90	95	White	Discovery	Normal weight
16.5693	114	F	8	89	85	84	White	Discovery	Normal weight
16.6407	117	F	9	84	95	87	White	Replication	Normal weight
21.8559	112	F	9	106	87	95	White	Replication	Obese|Overweight
14.8691	129	F	10	95	86	88	White	Discovery	Normal weight
19.5477	125	F	9	112	89	100	White	Replication	Normal weight
17.3755	130	F	10	71	85	74	White	Discovery	Normal weight
15.4555	114	F	10	86	84	82	White	Discovery	Normal weight
23.6079	130	F	8	92	85	86	White	Replication	Obese|Overweight
18.1302	122	F	4	92	78	81	White	Discovery	Normal weight
15.6372	118	F	10	100	84	89	White	Replication	Normal weight
14.7075	131	F	9	104	90	96	White	Discovery	Normal weight
25.8856	129	F	8	102	85	91	White	Replication	Obese|Overweight
16.5831	118	F	9	85	91	85	White	Discovery	Normal weight
22.8441	109	F	10	90	89	87	White	Replication	Obese|Overweight
17.2701	125	F	9	97	87	90	White	Discovery	Normal weight
16.3491	131	F	NA	95	91	91	White	Replication	Normal weight
15.6959	121	F	9	103	89	94	White	Replication	Normal weight
17.9738	122	F	8	91	91	88	White	Discovery	Normal weight
20.0119	128	F	7	89	84	83	White	Discovery	Normal weight
21.4396	111	F	NA	78	87	79	White	Replication	Obese|Overweight
16.2142	120	F	10	88	88	85	White	Discovery	Normal weight
19.0166	120	F	7	93	89	89	White	Discovery	Normal weight
16.5903	117	F	1	79	81	76	White	Discovery	Normal weight
18.5514	129	F	NA	86	98	89	White	Replication	Normal weight
25.7959	109	F	7	77	79	73	White	Discovery	Obese|Overweight
15.8935	126	F	9	93	83	85	White	Discovery	Normal weight
19.2262	109	F	9	101	90	94	White	Discovery	Obese|Overweight
15.9131	123	F	7	105.2	93.7	98.3	White	Replication	Normal weight
20.2338	112	F	9	92	92	90	White	Discovery	Obese|Overweight
16.6106	121	F	9	88	84	83	White	Replication	Normal weight
20.6658	110	F	9	91	76	79	White	Discovery	Obese|Overweight
26.2118	112	F	7	88	82	81	White	Discovery	Obese|Overweight
15.4075	108	F	9	92	76	80	White	Discovery	Normal weight
15.6828	131	F	6	103	95	98	White	Replication	Normal weight
15.2455	122	F	9	100	87	92	White	Discovery	Normal weight
18.3838	117	F	6	89	83	83	White	Replication	Normal weight
16.086	121	F	8	96	89	91	White	Discovery	Normal weight
15.3046	123	F	8	102	99	100	White	Replication	Normal weight
21.5102	127	F	8	104	93	98	White	Replication	Obese|Overweight
14.7366	108	F	9	95	80	85	White	Discovery	Normal weight
17.8419	121	F	9	90	92	89	White	Discovery	Normal weight
16.473	131	F	3	79	86	79	White	Discovery	Normal weight
17.7883	115	F	7	101	100	100	White	Replication	Normal weight
18.7835	113	F	9	91	88	87	White	Replication	Normal weight
16.1532	125	F	7	100	89	93	White	Replication	Normal weight
17.6498	129	F	8	103	83	91	White	Discovery	Normal weight
27.6703	122	F	3	109	90	99	White	Replication	Obese|Overweight
15.6825	130	F	10	102	84	91	White	Discovery	Normal weight
18.9422	113	F	10	86	100	91	White	Discovery	Normal weight
16.3623	116	F	8	99	85	90	White	Discovery	Normal weight
19.5737	114	F	4	74	71	66	White	Discovery	Obese|Overweight
23.2354	123	F	9	105	89	96	White	Replication	Obese|Overweight
16.8257	108	F	9	97	92	93	White	Replication	Normal weight
15.4719	108	F	8	104	94	98	White	Discovery	Normal weight
15.7925	108	F	8	93	87	87	White	Discovery	Normal weight
18.2895	111	F	3	86	85	82	White	Discovery	Normal weight
16.1547	116	F	9	105	86	94	White	Replication	Normal weight
18.6558	108	F	10	96	84	88	White	Replication	Normal weight
18.8256	108	F	8	86	92	86	White	Discovery	Normal weight
17.7282	114	F	8	96	92	92	White	Discovery	Normal weight
19.2844	108	F	8	106	77	90	White	Discovery	Obese|Overweight
16.0157	110	F	9	90	81	82	White	Discovery	Normal weight
20.1251	122	F	5	91	92	90	White	Discovery	Obese|Overweight
20.2728	126	F	8	105	82	92	White	Replication	Normal weight
20.6908	117	F	10	99	80	87	White	Replication	Obese|Overweight
20.8822	128	F	8	101	92	96	White	Replication	Obese|Overweight
25.3869	127	F	6	92	89	88	White	Replication	Obese|Overweight
16.9838	114	F	7	104	94	99	White	Replication	Normal weight
20.2206	110	F	10	102	83	90	White	Replication	Obese|Overweight
16.4066	119	F	9	87	100	92	White	Discovery	Normal weight
16.6972	112	F	7	91	89	88	White	Replication	Normal weight
18.0981	122	F	10	91	87	86	White	Replication	Normal weight
18.9057	120	F	9	95	80	85	White	Replication	Normal weight
26.7482	129	F	NA	87	79	79	White	Discovery	Obese|Overweight
15.5406	108	F	8	96	94	94	White	Discovery	Normal weight
16.0701	110	F	9	90	87	86	White	Discovery	Normal weight
17.4207	120	F	8	91	78	81	White	Discovery	Normal weight
14.2847	113	F	9	88	87	84	White	Replication	Normal weight
17.2997	109	F	8	94	83	86	White	Discovery	Normal weight
17.1607	115	F	9	98	90	92	White	Discovery	Normal weight
21.0545	125	F	7	105	94	99	White	Replication	Obese|Overweight
14.2657	111	F	7	92	89	88	White	Replication	Normal weight
16.6323	119	F	9	96	84	87	White	Replication	Normal weight
16.319	121	F	9	80	86	79	White	Discovery	Normal weight
24.0348	126	F	7	94	88	89	White	Discovery	Obese|Overweight
16.9434	108	F	6	86	86	83	White	Discovery	Normal weight
17.4731	117	F	6	80	74	72	White	Replication	Normal weight
16.1944	108	F	6	87	84	82	White	Replication	Normal weight
17.8939	114	F	5	82	84	79	White	Replication	Normal weight
18.2191	127	F	9	98	97	96	White	Discovery	Normal weight
17.4372	128	F	7	79	81	76	White	Discovery	Normal weight
20.5062	109	F	9	94	83	86	White	Replication	Obese|Overweight
15.4309	114	F	9	104	83	92	White	Discovery	Normal weight
15.9987	131	F	9	100	85	90	White	Replication	Normal weight
14.1776	118	F	9	92	86	86	White	Discovery	Normal weight
19.692	124	F	9	80	82	76	White	Replication	Normal weight
18.5936	117	F	9	NA	NA	NA	White	Replication	Normal weight
15.8758	128	F	10	84	94	86	White	Discovery	Normal weight
17.57	109	F	3	71	77	68	White	Discovery	Normal weight
16.0204	108	F	8	101	88	93	White	Replication	Normal weight
13.9842	114	F	8	106	104	105	White	Replication	Normal weight
18.0165	111	F	9	87	79	79	White	Replication	Normal weight
15.8601	109	F	9	93	85	86	White	Replication	Normal weight
17.7901	115	F	9	82	88	81	White	Discovery	Normal weight
16.0536	122	F	9	101	90	94	White	Discovery	Normal weight
38.1356	114	F	6	69	81	69	White	Replication	Obese|Overweight
20.9757	126	F	9	93	81	84	White	Replication	Obese|Overweight
21.9821	118	F	7	97	91	93	White	Discovery	Obese|Overweight
25.739	130	F	9	105	91	97	White	Replication	Obese|Overweight
16.759	110	F	7	100	103	101	White	Discovery	Normal weight
16.0133	116	F	9	109	88	98	White	Discovery	Normal weight
17.2001	117	F	9	90	89	87	White	Discovery	Normal weight
16.6667	108	F	7	78	87	78	White	Discovery	Normal weight
19.0584	117	F	9	89	101	94	White	Discovery	Normal weight
15.3049	114	F	10	108	88	97	White	Replication	Normal weight
21.5012	112	F	9	87	79	79	White	Discovery	Obese|Overweight
14.587	125	F	8	114	100	108	White	Discovery	Normal weight
19.8982	122	F	9	84	78	77	White	Replication	Normal weight
21.338	108	F	9	94	86	88	White	Replication	Obese|Overweight
20.2504	124	F	10	95	86	88	White	Discovery	Obese|Overweight
17.6008	127	F	7	86	91	86	White	Replication	Normal weight
16.9981	114	F	7	86	88	83	White	Replication	Normal weight
17.3141	121	F	9	89	86	84	White	Discovery	Normal weight
20.8137	113	F	8	99	94	96	White	Replication	Obese|Overweight
17.8005	108	F	8	93	84	86	White	Discovery	Normal weight
16.9183	130	F	9	91	99	93	White	Replication	Normal weight
16.6407	110	F	9	103	96	99	White	Discovery	Normal weight
16.5432	115	F	9	89	88	86	White	Replication	Normal weight
16.1853	120	F	9	112	97	105	White	Discovery	Normal weight
17.2838	131	F	10	100	84	90	White	Replication	Normal weight
15.475	119	F	6	101	86	92	White	Discovery	Normal weight
14.934	118	F	8	80	91	82	White	Replication	Normal weight
16.0056	108	F	9	106	89	97	White	Replication	Normal weight
19.7359	130	F	9	100	96	97	White	Replication	Normal weight
18.5939	123	F	10	98	82	88	White	Replication	Normal weight
16.5885	130	F	8	100	100	99	White	Replication	Normal weight
17.7444	108	F	5	79	80	75	White	Replication	Normal weight
18.4207	127	F	8	104	96	99	White	Discovery	Normal weight
23.0479	123	F	9	109	92	100	White	Replication	Obese|Overweight
16.3661	127	F	9	113	94	104	White	Discovery	Normal weight
18.8372	108	F	9	77	80	74	White	Replication	Normal weight
25.1219	128	F	10	102	88	94	White	Discovery	Obese|Overweight
15.955	124	F	9	98	89	92	White	Discovery	Normal weight
15.8874	128	F	10	71	92	78	White	Discovery	Normal weight
21.2472	119	F	9	101	88	93	White	Discovery	Obese|Overweight
15.002	108	F	10	84	81	79	White	Discovery	Normal weight
17.7561	129	F	9	92	88	87	White	Discovery	Normal weight
14.2846	115	F	10	110	90	99	White	Replication	Normal weight
16.9382	123	F	8	94	87	88	White	Discovery	Normal weight
18.9604	130	F	10	90	95	90	White	Discovery	Normal weight
17.2907	116	F	9	102	94	97	White	Replication	Normal weight
17.2764	129	F	7	103	94	98	White	Replication	Normal weight
15.3049	114	F	8	96	78	84	White	Discovery	Normal weight
17.2907	111	F	7	105	96	100	White	Replication	Normal weight
14.5555	123	F	10	102	88	93	White	Replication	Normal weight
15.6935	131	F	8	100	87	91	White	Replication	Normal weight
14.6939	129	F	9	98	79	86	White	Replication	Normal weight
24.8855	114	F	7	93	83	85	White	Replication	Obese|Overweight
16.4431	124	F	8	77	92	81	White	Replication	Normal weight
17.1945	113	F	9	104	95	98	White	Replication	Normal weight
14.6289	131	F	8	84	85	81	White	Discovery	Normal weight
17.1526	117	F	5	86	78	78	White	Replication	Normal weight
15.0175	126	F	6	98	87	90	White	Discovery	Normal weight
15.9361	126	F	9	112	89	100	White	Discovery	Normal weight
16.8604	110	F	8	96	88	90	White	Discovery	Normal weight
24.8854	121	F	3	82	82	78	White	Replication	Obese|Overweight
20.3143	120	F	10	105	102	104	White	Discovery	Obese|Overweight
18.5653	113	F	9	86	87	83	White	Discovery	Normal weight
20.3316	117	F	6	103	97	100	White	Discovery	Obese|Overweight
14.5169	117	F	9	92	88	88	White	Replication	Normal weight
22.8625	127	F	10	111	97	104	White	Discovery	Obese|Overweight
14.9084	121	F	10	NA	NA	NA	White	Discovery	Normal weight
16.6963	125	F	10	114	92	103	White	Replication	Normal weight
17.2687	120	F	9	86	82	81	White	Discovery	Normal weight
15.7222	131	F	9	77	88	79	White	Discovery	Normal weight
17.3115	109	F	5	74	80	72	White	Replication	Normal weight
19.7004	125	F	9	101	90	94	White	Replication	Normal weight
15.002	108	F	2	100	88	92	White	Replication	Normal weight
15.9177	130	F	7	100	92	95	White	Replication	Normal weight
20.1421	121	F	9	109	82	94	White	Discovery	Obese|Overweight
15.9668	108	F	6	97	86	89	White	Replication	Normal weight
17.0905	109	F	6	91	85	86	White	Replication	Normal weight
14.769	122	F	10	99	96	97	White	Discovery	Normal weight
15.6778	116	F	NA	73	78	70	White	Discovery	Normal weight
17.0198	111	F	8	97	94	94	White	Discovery	Normal weight
20.4085	126	F	9	84	86	82	White	Discovery	Obese|Overweight
17.2719	122	F	8	92	84	85	White	Discovery	Normal weight
15.1627	108	F	9	71	73	65	White	Replication	Normal weight
18.472	122	F	9	85	85	81	White	Discovery	Normal weight
17.2684	124	F	9	95	89	90	White	Discovery	Normal weight
20.8748	131	F	9	101	90	94	White	Replication	Obese|Overweight
15.4309	113	F	9	83	85	80	White	Discovery	Normal weight
17.9673	130	F	6	95	84	87	White	Replication	Normal weight
16.0369	126	F	8	98	89	91	White	Replication	Normal weight
15.8913	113	F	7	100	92	95	White	Replication	Normal weight
15.9264	127	F	9	97	110	104	White	Replication	Normal weight
18.0771	129	F	7	96	88	89	White	Discovery	Normal weight
17.5558	126	F	8	86	89	84	White	Discovery	Normal weight
18.1596	126	F	9	95	89	90	White	Replication	Normal weight
16.065	118	F	7	98	100	98	White	Replication	Normal weight
17.3384	118	F	9	104	93	97	White	Replication	Normal weight
18.3728	115	F	9	99	95	96	White	Discovery	Normal weight
18.4608	109	F	8	82	79	76	White	Replication	Normal weight
20.9804	111	F	7	80	82	76	White	Replication	Obese|Overweight
20.5395	123	F	9	91	90	88	White	Replication	Obese|Overweight
16.3101	108	F	7	99	84	90	White	Replication	Normal weight
19.704	118	F	8	104	100	102	White	Discovery	Normal weight
14.4044	129	F	7	95	93	92	White	Discovery	Normal weight
17.3597	121	F	9	98	92	94	White	Discovery	Normal weight
14.8793	113	F	9	100	93	95	White	Replication	Normal weight
18.4485	130	F	9	100	98	98	White	Discovery	Normal weight
19.1875	126	F	8	112	93	102	White	Discovery	Normal weight
16.9938	109	F	10	92	91	89	White	Discovery	Normal weight
22.9558	121	F	9	85	90	85	White	Discovery	Obese|Overweight
18.4453	131	F	9	90	93	89	White	Discovery	Normal weight
19.9384	127	F	9	101	97	98	White	Discovery	Normal weight
18.2449	119	F	10	92	86	86	White	Discovery	Normal weight
19.3703	114	F	8	93	86	87	White	Replication	Normal weight
22.7215	108	F	6	78	84	77	White	Replication	Obese|Overweight
23.3001	109	F	8	106	81	92	White	Discovery	Obese|Overweight
17.7707	121	F	7	72	89	77	White	Replication	Normal weight
14.7952	110	F	9	93	79	83	White	Replication	Normal weight
20.4825	131	F	8	98	90	92	White	Discovery	Normal weight
20.2286	109	F	10	102	96	98	White	Replication	Obese|Overweight
19.1018	110	F	10	103	90	95	White	Discovery	Normal weight
16.0928	131	F	8	104	86	93	White	Discovery	Normal weight
16.5903	126	F	8	103	93	97	White	Replication	Normal weight
19.076	127	F	9	100	87	91	White	Discovery	Normal weight
16.5934	114	F	9	101	98	99	White	Replication	Normal weight
19.0188	126	F	10	89	88	85	White	Discovery	Normal weight
17.0542	130	F	9	109	86	97	White	Replication	Normal weight
14.4664	123	F	9	110	103	107	White	Replication	Normal weight
20.6401	109	F	10	104	91	96	White	Replication	Obese|Overweight
13.7744	108	F	9	91	86	85	White	Replication	Normal weight
15.0806	111	F	9	97	83	88	White	Discovery	Normal weight
15.1627	109	F	7	107	95	100	White	Replication	Normal weight
19.0538	113	F	7	90	77	80	White	Discovery	Normal weight
17.3662	131	F	10	91	94	90	White	Discovery	Normal weight
15.1231	116	F	8	96	91	92	White	Discovery	Normal weight
37.0036	116	F	5	77	81	74	White	Discovery	Obese|Overweight
15.8045	116	F	10	92	88	87	White	Replication	Normal weight
15.672	123	F	9	93	106	99	White	Discovery	Normal weight
16.3807	121	F	9	101	83	90	White	Replication	Normal weight
15.4953	129	F	8	104	88	94	White	Replication	Normal weight
15.2002	109	F	8	87	85	83	White	Discovery	Normal weight
21.566	123	F	8	96	88	89	White	Discovery	Obese|Overweight
13.8964	111	F	8	86	87	83	White	Discovery	Normal weight
15.6006	120	F	NA	86	87	84	White	Replication	Normal weight
15.095	112	F	8	104	81	90	White	Replication	Normal weight
14.8363	114	F	8	98	85	89	White	Discovery	Normal weight
23.434	127	F	10	116	94	105	White	Discovery	Obese|Overweight
17.7082	115	F	9	99	93	95	White	Discovery	Normal weight
17.7187	115	F	9	93	88	88	White	Replication	Normal weight
15.1602	108	F	7	77	91	80	White	Discovery	Normal weight
21.2273	108	F	10	87	92	87	White	Discovery	Obese|Overweight
15.3522	131	F	9	102	89	94	White	Discovery	Normal weight
17.0209	120	F	9	98	87	91	White	Discovery	Normal weight
26.8312	121	F	9	91	87	86	White	Discovery	Obese|Overweight
16.757	110	F	7	84	94	87	White	Replication	Normal weight
16.5247	110	F	7	88	89	85	White	Discovery	Normal weight
17.487	110	F	9	99	86	90	White	Discovery	Normal weight
16.3953	110	F	9	90	88	86	White	Discovery	Normal weight
14.9691	117	F	8	93	80	83	White	Replication	Normal weight
19.5204	127	F	10	116	89	102	White	Replication	Normal weight
20.0202	116	F	8	80	87	80	White	Discovery	Obese|Overweight
21.7783	126	F	10	100	81	88	White	Replication	Obese|Overweight
15.3058	124	F	9	108	91	99	White	Discovery	Normal weight
19.0428	116	F	8	92	78	81	White	Replication	Normal weight
22.966	129	F	5	106	83	93	White	Discovery	Obese|Overweight
15.9387	109	F	1	78	81	75	White	Replication	Normal weight
19.0836	126	F	7	95	90	90	White	Replication	Normal weight
16.4576	120	F	8	82	85	80	White	Discovery	Normal weight
18.3659	108	F	9	90	87	85	White	Replication	Normal weight
18.5997	130	F	NA	100	88	92	White	Discovery	Normal weight
28.6376	120	F	9	100	92	95	White	Discovery	Obese|Overweight
18.8064	122	F	9	107	91	98	White	Discovery	Normal weight
14.6877	117	F	9	92	101	95	White	Discovery	Normal weight
18.8256	114	F	9	109	88	97	White	Discovery	Normal weight
17.1861	131	F	9	94	98	94	White	Replication	Normal weight
20.389	115	F	9	95	86	88	White	Replication	Obese|Overweight
18.3742	127	F	9	104	83	92	White	Replication	Normal weight
25.221	125	F	7	84	85	81	White	Discovery	Obese|Overweight
19.0356	117	F	4	90	85	84	White	Discovery	Normal weight
15.4315	131	F	8	92	95	91	White	Discovery	Normal weight
18.3561	110	F	9	103	94	98	White	Replication	Normal weight
15.0723	119	F	7	69	71	64	White	Discovery	Normal weight
15.6224	117	F	8	98	89	92	White	Replication	Normal weight
15.5653	130	F	6	97	83	87	White	Replication	Normal weight
15.5325	108	F	7	92	84	85	White	Discovery	Normal weight
17.6679	128	F	NA	103	87	93	White	Discovery	Normal weight
24.4572	109	F	7	93	86	87	White	Discovery	Obese|Overweight
24.8783	127	F	6	85	86	82	White	Discovery	Obese|Overweight
15.9227	108	F	10	95	89	90	White	Discovery	Normal weight
14.6537	122	F	9	103	92	96	White	Replication	Normal weight
17.772	125	F	7	94	95	93	White	Discovery	Normal weight
16.8145	109	F	9	96	93	92	White	Discovery	Normal weight
16.7307	119	F	9	105	89	96	White	Replication	Normal weight
14.7922	116	F	10	99	88	91	White	Discovery	Normal weight
15.8408	109	F	8	96	74	81	White	Replication	Normal weight
18.2531	110	F	9	103	81	89	White	Discovery	Normal weight
16.4353	122	F	8	81	91	83	White	Replication	Normal weight
17.6053	120	F	NA	88	88	85	White	Discovery	Normal weight
14.8594	120	F	8	90	81	82	White	Replication	Normal weight
16.5525	126	F	8	105	89	96	White	Replication	Normal weight
16.733	108	F	7	104	93	97	White	Replication	Normal weight
38.8718	125	F	6	88	83	82	White	Discovery	Obese|Overweight
17.374	113	F	9	80	82	77	White	Replication	Normal weight
14.8281	131	F	8	91	79	81	White	Discovery	Normal weight
19.2886	109	F	8	93	83	85	White	Replication	Obese|Overweight
20.4491	117	F	7	97	92	93	White	Discovery	Obese|Overweight
18.9636	108	F	8	96	92	92	White	Discovery	Normal weight
20.1515	118	F	9	103	84	91	White	Discovery	Obese|Overweight
18.6996	113	F	9	87	88	85	White	Replication	Normal weight
16.3739	111	F	9	92	79	82	White	Replication	Normal weight
17.5477	122	F	9	98	93	94	White	Replication	Normal weight
15.3343	119	F	9	98	89	91	White	Replication	Normal weight
15.3857	114	F	7	86	83	81	White	Discovery	Normal weight
16.705	108	F	7	78	77	72	White	Discovery	Normal weight
18.1518	131	F	9	108	87	97	White	Replication	Normal weight
26.1247	122	F	NA	82	89	82	White	Discovery	Obese|Overweight
17.2741	120	F	5	93	83	85	White	Discovery	Normal weight
18.6392	131	F	9	99	98	98	White	Replication	Normal weight
22.0242	109	F	8	91	83	84	White	Discovery	Obese|Overweight
16.03	109	F	9	94	92	91	White	Discovery	Normal weight
21.6997	110	F	4	101	84	90	White	Discovery	Obese|Overweight
16.5693	113	F	9	95	86	88	White	Replication	Normal weight
18.7053	128	F	8	95	87	89	White	Discovery	Normal weight
18.065	131	F	3	89	88	86	White	Discovery	Normal weight
22.2536	130	F	7	97	92	93	White	Discovery	Obese|Overweight
14.7393	126	F	9	109	87	97	White	Discovery	Normal weight
23.2615	110	F	9	97	83	87	White	Replication	Obese|Overweight
16.7342	122	F	9	95	84	87	White	Discovery	Normal weight
21.6997	127	F	7	101	92	95	White	Replication	Obese|Overweight
24.4388	121	F	NA	107	92	98	White	Discovery	Obese|Overweight
15.0209	116	F	8	93	89	88	White	Discovery	Normal weight
17.1484	110	F	5	90	90	87	White	Discovery	Normal weight
18.3774	125	F	9	105	96	100	White	Replication	Normal weight
20.8499	130	F	NA	90	85	85	White	Replication	Obese|Overweight
15.6006	108	F	8	91	93	90	White	Replication	Normal weight
16.4352	123	F	10	87	104	94	White	Discovery	Normal weight
17.6456	124	F	9	98	85	89	White	Replication	Normal weight
15.8056	124	F	9	97	92	93	White	Discovery	Normal weight
15.4309	131	F	9	96	91	91	White	Replication	Normal weight
15.6183	115	F	10	97	86	89	White	Replication	Normal weight
15.0972	126	F	9	104	92	97	White	Replication	Normal weight
20.3117	131	F	9	98	86	90	White	Discovery	Normal weight
17.0047	118	F	9	96	89	90	White	Discovery	Normal weight
18.2713	130	F	9	98	92	94	White	Discovery	Normal weight
17.2123	125	F	9	108	96	102	White	Replication	Normal weight
21.1127	129	F	8	94	102	97	White	Discovery	Obese|Overweight
16.191	119	F	9	91	86	85	White	Replication	Normal weight
14.7315	124	F	10	100	86	91	White	Discovery	Normal weight
20.44	124	F	8	108	91	99	White	Replication	Obese|Overweight
16.1929	131	F	9	103	85	92	White	Discovery	Normal weight
15.2678	113	F	9	96	85	88	White	Replication	Normal weight
27.1697	123	F	9	101	93	96	White	Replication	Obese|Overweight
17.9809	109	F	7	98	78	85	White	Discovery	Normal weight
16.1973	127	F	9	93	82	84	White	Discovery	Normal weight
14.2085	111	F	9	101	84	91	White	Discovery	Normal weight
18.2449	129	F	9	108	89	98	White	Discovery	Normal weight
17.347	121	F	9	99	99	98	White	Discovery	Normal weight
17.4931	124	F	10	103	91	96	White	Discovery	Normal weight
23.0923	131	F	10	98	102	100	White	Discovery	Obese|Overweight
21.2068	130	F	10	114	101	108	White	Discovery	Obese|Overweight
18.74	126	F	9	95	89	90	White	Discovery	Normal weight
14.6892	112	F	10	88	89	86	White	Replication	Normal weight
16.2058	125	F	NA	91	90	88	White	Replication	Normal weight
16.1276	109	F	6	76	70	67	White	Replication	Normal weight
17.6772	109	F	9	NA	NA	NA	White	Replication	Normal weight
17.6467	109	F	10	88	89	86	White	Replication	Normal weight
16.7904	120	F	7	93	87	88	White	Replication	Normal weight
18.021	129	F	8	93	88	88	White	Replication	Normal weight
16.3973	108	F	9	97	85	89	White	Discovery	Normal weight
18.2415	118	F	9	104	100	101	White	Replication	Normal weight
18.3049	125	F	10	95	87	89	White	Replication	Normal weight
16.1173	129	F	10	103	99	101	White	Replication	Normal weight
15.8346	125	F	9	89	86	84	White	Replication	Normal weight
17.5767	127	F	7	93	90	89	White	Discovery	Normal weight
16.597	131	F	9	101	84	91	White	Discovery	Normal weight
18.665	118	F	8	107	88	97	White	Discovery	Normal weight
17.0834	116	F	7	88	81	81	White	Replication	Normal weight
20.0321	130	F	9	101	87	92	White	Discovery	Normal weight
19.0852	126	F	9	98	86	90	White	Replication	Normal weight
24.5789	122	F	9	102	88	93	White	Replication	Obese|Overweight
16.4885	114	F	4	99	92	94	White	Discovery	Normal weight
19.3307	123	F	9	94	89	89	White	Discovery	Normal weight
20.6073	120	F	8	102	94	97	White	Discovery	Obese|Overweight
27.9108	124	F	5	92	101	95	White	Discovery	Obese|Overweight
20.4818	131	F	8	94	89	89	White	Replication	Normal weight
23.0499	122	F	6	103	90	95	White	Discovery	Obese|Overweight
18.443	110	F	10	87	92	87	White	Discovery	Normal weight
16.2747	120	F	8	112	92	102	White	Replication	Normal weight
15.5279	109	F	9	96	84	88	White	Discovery	Normal weight
20.774	108	F	9	100	95	96	White	Discovery	Obese|Overweight
15.8575	131	F	10	96	108	101	White	Replication	Normal weight
17.5498	118	F	10	90	82	83	White	Discovery	Normal weight
16.1328	116	F	10	95	86	88	White	Replication	Normal weight
15.7493	125	F	7	104	91	96	White	Replication	Normal weight
14.57	118	F	9	97	82	87	White	Discovery	Normal weight
23.3279	124	F	9	103	95	98	White	Replication	Obese|Overweight
20.1248	120	F	9	84	86	81	White	Replication	Obese|Overweight
16.2979	115	F	9	90	86	85	White	Discovery	Normal weight
19.2262	130	F	6	102	85	92	White	Replication	Normal weight
15.0425	110	F	7	89	85	84	White	Discovery	Normal weight
19.3114	119	F	7	80	84	78	White	Replication	Normal weight
18.3659	120	F	9	86	77	77	White	Discovery	Normal weight
19.658	118	F	9	92	82	84	White	Replication	Normal weight
15.8435	114	F	10	100	96	97	White	Replication	Normal weight
22.0723	118	F	7	87	92	86	White	Replication	Obese|Overweight
14.1641	108	F	10	96	85	88	White	Replication	Normal weight
18.1772	126	F	9	90	97	91	White	Discovery	Normal weight
23.4929	128	F	7	79	84	77	White	Replication	Obese|Overweight
18.9519	121	F	9	109	84	95	White	Discovery	Normal weight
17.3116	119	F	10	98	103	100	White	Replication	Normal weight
19.4621	123	F	8	96	81	85	White	Discovery	Normal weight
21.3178	126	F	8	95	90	90	White	Discovery	Obese|Overweight
15.9131	110	F	9	87	90	85	White	Discovery	Normal weight
15.9172	120	F	7	102	92	96	White	Discovery	Normal weight
15.8607	110	F	8	93	87	87	White	Discovery	Normal weight
18.3796	131	F	9	95	85	88	White	Discovery	Normal weight
18.6951	119	F	6	96	83	87	White	Replication	Normal weight
19.7349	128	F	10	105	86	94	White	Discovery	Normal weight
17.2794	116	F	8	89	82	82	White	Discovery	Normal weight
15.4559	119	F	7	90	92	89	White	Discovery	Normal weight
15.0338	120	F	9	94	94	92	White	Discovery	Normal weight
25.1627	117	F	10	100	95	96	White	Replication	Obese|Overweight
17.7112	125	F	8	NA	NA	NA	White	Replication	Normal weight
15.5181	129	F	NA	89	84	83	White	Discovery	Normal weight
16.5913	114	F	9	97	89	91	White	Discovery	Normal weight
15.4384	115	F	7	98	89	91	White	Discovery	Normal weight
18.5519	123	F	10	100	94	96	White	Discovery	Normal weight
14.9969	120	F	NA	86	92	87	White	Replication	Normal weight
15.8045	116	F	9	75	86	76	White	Replication	Normal weight
22.0247	114	F	9	90	85	84	White	Replication	Obese|Overweight
15.0938	117	F	9	102	94	97	White	Discovery	Normal weight
17.3563	114	F	7	100	93	95	White	Discovery	Normal weight
15.6006	110	F	6	82	89	82	White	Discovery	Normal weight
15.3049	131	F	NA	115	86	100	White	Discovery	Normal weight
15.475	119	F	6	85	91	85	White	Replication	Normal weight
19.4556	115	F	9	91	89	88	White	Discovery	Normal weight
15.6006	112	F	8	85	92	86	White	Replication	Normal weight
15.3727	125	F	9	100	85	91	White	Discovery	Normal weight
15.3049	119	F	NA	91	83	84	White	Discovery	Normal weight
17.1608	119	F	8	105	99	101	White	Replication	Normal weight
16.0777	122	F	9	106	91	97	White	Replication	Normal weight
18.2895	108	F	8	93	86	87	White	Replication	Normal weight
22.8382	124	F	10	101	89	94	White	Replication	Obese|Overweight
15.6473	110	F	6	NA	NA	NA	White	Discovery	Normal weight
19.4907	125	F	10	80	89	81	White	Replication	Normal weight
21.3178	124	F	7	87	76	78	White	Discovery	Obese|Overweight
18.1596	122	F	8	104	91	97	White	Replication	Normal weight
15.6238	129	F	6	NA	NA	NA	White	Replication	Normal weight
17.1818	110	F	7	92	87	87	White	Replication	Normal weight
17.347	125	F	8	107	91	98	White	Replication	Normal weight
19.219	121	F	9	95	87	89	White	Discovery	Normal weight
14.6672	116	F	10	93	83	85	White	Discovery	Normal weight
17.1987	129	F	10	88	90	86	White	Discovery	Normal weight
15.7215	122	F	8	93	101	96	White	Replication	Normal weight
15.3826	120	F	9	96	93	93	White	Discovery	Normal weight
23.2816	127	F	7	82	87	81	White	Discovery	Obese|Overweight
15.8862	117	F	8	86	92	87	White	Discovery	Normal weight
16.9289	127	F	9	121	99	112	White	Discovery	Normal weight
27.1999	124	F	7	100	90	93	White	Replication	Obese|Overweight
19.0463	129	F	10	99	96	97	White	Discovery	Normal weight
15.6935	119	F	10	99	91	93	White	Replication	Normal weight
14.8051	131	F	NA	104	87	94	White	Discovery	Normal weight
16.0336	117	F	9	80	82	77	White	Discovery	Normal weight
17.3865	130	F	8	100	93	95	White	Discovery	Normal weight
19.0564	122	F	4	84	81	78	White	Discovery	Normal weight
21.1062	126	F	9	87	93	87	White	Discovery	Obese|Overweight
15.672	122	F	8	91	80	82	White	Replication	Normal weight
27.5757	111	F	NA	91	81	83	White	Discovery	Obese|Overweight
14.6756	130	F	10	106	98	102	White	Replication	Normal weight
30.1362	122	F	8	110	88	98	White	Discovery	Obese|Overweight
18.443	117	F	6	97	89	91	White	Discovery	Normal weight
14.3258	121	F	9	109	91	99	White	Discovery	Normal weight
30.8225	130	F	7	94	85	87	White	Replication	Obese|Overweight
14.6993	110	F	9	107	84	94	White	Replication	Normal weight
18.17	130	F	9	91	98	92	White	Discovery	Normal weight
15.7391	108	F	9	89	88	86	White	Replication	Normal weight
18.7485	118	F	10	82	84	79	White	Discovery	Normal weight
16.0056	113	F	8	104	87	94	White	Replication	Normal weight
16.0056	114	F	10	96	93	92	White	Discovery	Normal weight
15.7969	131	F	9	97	92	93	White	Replication	Normal weight
23.9886	110	F	2	83	80	77	White	Discovery	Obese|Overweight
18.9448	117	F	9	82	91	83	White	Replication	Normal weight
23.3913	129	F	5	95	84	87	White	Replication	Obese|Overweight
17.6869	114	F	7	93	83	85	White	Discovery	Normal weight
16.9938	117	F	10	101	92	95	White	Discovery	Normal weight
19.6413	109	F	9	88	82	82	White	Replication	Obese|Overweight
19.1595	116	F	10	93	88	89	White	Discovery	Normal weight
15.7969	130	F	9	107	92	99	White	Replication	Normal weight
16.7298	109	F	10	99	75	84	White	Discovery	Normal weight
19.4756	124	F	6	84	92	85	White	Replication	Normal weight
14.4664	108	F	7	93	87	87	White	Replication	Normal weight
18.3242	108	F	8	94	85	87	White	Replication	Normal weight
15.2457	131	F	9	109	94	101	White	Replication	Normal weight
14.9698	113	F	8	106	88	96	White	Replication	Normal weight
17.0437	111	F	5	88	82	82	White	Discovery	Normal weight
27.9658	125	F	9	76	82	74	White	Replication	Obese|Overweight
15.5181	115	F	8	94	89	89	White	Replication	Normal weight
20.3434	111	F	9	88	80	80	White	Replication	Obese|Overweight
14.911	123	F	10	102	86	92	White	Discovery	Normal weight
15.149	119	F	9	100	88	92	White	Replication	Normal weight
18.1772	131	F	9	98	88	91	White	Discovery	Normal weight
14.9386	110	F	8	NA	NA	NA	White	Discovery	Normal weight
16.0952	131	F	7	99	93	95	White	Discovery	Normal weight
15.149	122	F	9	85	87	83	White	Replication	Normal weight
15.5406	121	F	9	97	82	87	White	Replication	Normal weight
21.0509	119	F	7	88	93	88	White	Replication	Obese|Overweight
14.7967	112	F	6	96	81	85	White	Replication	Normal weight
15.3397	108	F	8	90	81	82	White	Discovery	Normal weight
16.1613	118	F	9	103	99	101	White	Discovery	Normal weight
15.4432	116	F	9	95	88	89	White	Discovery	Normal weight
23.4078	122	F	8	85	82	80	White	Discovery	Obese|Overweight
21.9448	130	F	10	100	90	93	White	Discovery	Obese|Overweight
18.3838	131	F	8	100	91	94	White	Discovery	Normal weight
16.8454	110	F	7	85	81	79	White	Replication	Normal weight
16.0958	110	F	9	96	80	85	White	Replication	Normal weight
14.5966	111	F	8	84	91	84	White	Discovery	Normal weight
15.521	124	F	10	97	97	96	White	Replication	Normal weight
18.881	115	F	7	91	93	90	White	Replication	Normal weight
15.0498	131	F	9	107	89	97	White	Replication	Normal weight
15.0645	129	F	10	117	98	108	White	Replication	Normal weight
20.0225	115	F	8	92	90	89	White	Replication	Obese|Overweight
15.8575	110	F	9	88	81	81	White	Discovery	Normal weight
15.289	130	F	NA	101	89	93	White	Replication	Normal weight
16.2469	122	F	7	103	86	93	White	Discovery	Normal weight
17.4972	117	F	6	93	88	88	White	Discovery	Normal weight
16.806	131	F	9	96	96	95	White	Discovery	Normal weight
15.8473	121	F	9	111	91	100	White	Discovery	Normal weight
16.5618	118	F	7	100	100	99	White	Discovery	Normal weight
18.3946	117	F	6	87	75	76	White	Discovery	Normal weight
18.0601	112	F	NA	91	91	89	White	Replication	Normal weight
14.0495	111	F	8	99	98	97	White	Replication	Normal weight
19.2117	126	F	10	101	88	93	White	Replication	Normal weight
20.494	115	F	9	107	91	98	White	Replication	Obese|Overweight
26.7517	130	F	9	114	82	97	White	Replication	Obese|Overweight
15.9177	125	F	5	81	80	76	White	Discovery	Normal weight
17.3269	109	F	9	94	84	86	White	Discovery	Normal weight
14.4796	115	F	9	85	88	83	White	Replication	Normal weight
20.4551	124	F	NA	91	93	90	White	Discovery	Obese|Overweight
24.4453	123	F	8	94	88	89	White	Discovery	Obese|Overweight
18.9682	108	F	9	100	77	86	White	Replication	Normal weight
21.1505	116	F	7	111	88	99	White	Replication	Obese|Overweight
18.3933	130	F	10	120	96	109	White	Replication	Normal weight
15.5455	109	F	10	92	87	87	White	Replication	Normal weight
16.759	121	F	8	82	89	82	White	Discovery	Normal weight
18.2478	123	F	9	98	92	94	White	Discovery	Normal weight
18.4169	118	F	10	105	92	97	White	Replication	Normal weight
14.5966	110	F	10	92	86	86	White	Replication	Normal weight
18.5518	129	F	10	89	87	85	White	Replication	Normal weight
16.6983	126	F	9	106	89	96	White	Discovery	Normal weight
14.0666	109	F	8	101	101	100	White	Discovery	Normal weight
16.8747	127	F	NA	96	96	95	White	Replication	Normal weight
18.0565	109	F	9	104	78	89	White	Replication	Normal weight
25.4811	115	F	10	101	97	98	White	Discovery	Obese|Overweight
14.0728	115	F	9	73	96	81	White	Replication	Normal weight
15.021	118	F	9	100	88	92	White	Replication	Normal weight
16.254	119	F	9	79	77	73	White	Discovery	Normal weight
17.3682	109	F	9	92	86	86	White	Replication	Normal weight
16.8192	129	F	8	96	83	87	White	Discovery	Normal weight
16.6575	120	F	9	93	94	92	White	Discovery	Normal weight
18.5116	128	F	10	89	86	84	White	Replication	Normal weight
14.4832	119	F	10	109	97	103	White	Replication	Normal weight
14.9837	108	F	9	80	85	79	White	Discovery	Normal weight
17.7662	129	F	9	100	88	92	White	Replication	Normal weight
24.3484	124	F	10	115	97	106	White	Discovery	Obese|Overweight
16.6407	119	F	9	99	96	96	White	Replication	Normal weight
16.1207	117	F	9	92	88	87	White	Replication	Normal weight
19.1112	113	F	9	NA	NA	NA	White	Replication	Normal weight
18.6008	127	F	8	105	85	94	White	Replication	Normal weight
26.6689	111	F	5	86	86	82	White	Discovery	Obese|Overweight
17.0335	114	F	4	110	80	93	White	Discovery	Normal weight
22.2957	128	F	9	106	91	98	White	Replication	Obese|Overweight
21.062	118	F	NA	101	83	90	White	Replication	Obese|Overweight
20.4941	121	F	10	111	95	103	White	Replication	Obese|Overweight
15.0103	117	F	10	102	92	96	White	Replication	Normal weight
28.9671	112	F	7	97	86	89	White	Discovery	Obese|Overweight
15.5721	111	F	8	91	81	83	White	Replication	Normal weight
17.2598	128	F	10	105	90	96	White	Discovery	Normal weight
14.794	116	F	10	101	101	101	White	Discovery	Normal weight
28.0498	111	F	9	110	89	98	White	Discovery	Obese|Overweight
14.5742	108	F	5	83	82	78	White	Replication	Normal weight
15.5721	125	F	8	94	91	91	White	Replication	Normal weight
18.6517	131	F	8	104	91	97	White	Replication	Normal weight
18.7136	118	F	7	90	104	96	White	Discovery	Normal weight
18.3406	124	F	9	104	96	99	White	Replication	Normal weight
15.8607	118	F	10	80	85	78	White	Replication	Normal weight
14.3334	108	F	9	100	86	91	White	Discovery	Normal weight
19.824	130	F	7	110	92	100	White	Discovery	Normal weight
17.6779	121	F	7	95	88	89	White	Discovery	Normal weight
16.155	110	F	9	88	85	83	White	Replication	Normal weight
16.9249	129	F	9	95	83	86	White	Discovery	Normal weight
16.7955	125	F	8	101	92	96	White	Discovery	Normal weight
20.1156	122	F	9	100	93	95	White	Replication	Obese|Overweight
16.0133	113	F	8	93	93	91	White	Discovery	Normal weight
16.044	110	F	9	95	90	90	White	Discovery	Normal weight
19.3557	121	F	4	91	82	83	White	Discovery	Normal weight
20.3468	110	F	9	82	85	80	White	Replication	Obese|Overweight
18.8098	122	F	7	113	86	99	White	Discovery	Normal weight
16.9846	123	F	10	107	94	100	White	Discovery	Normal weight
15.672	114	F	10	98	93	94	White	Discovery	Normal weight
14.7562	129	F	10	107	87	96	White	Replication	Normal weight
18.3242	116	F	10	92	87	87	White	Replication	Normal weight
23.8072	116	F	9	110	95	102	White	Discovery	Obese|Overweight
14.7765	120	F	9	108	86	96	White	Discovery	Normal weight
18.6035	112	F	10	98	98	97	White	Discovery	Normal weight
17.8241	128	F	9	95	90	90	White	Replication	Normal weight
19.2128	131	F	4	96	84	88	White	Discovery	Normal weight
15.6443	116	F	9	84	81	79	White	Discovery	Normal weight
17.7892	127	F	4	99	84	89	White	Replication	Normal weight
14.4121	110	F	9	82	80	77	White	Discovery	Normal weight
14.6238	115	F	9	100	95	96	White	Replication	Normal weight
17.5186	108	F	7	94	88	88	White	Replication	Normal weight
14.6196	120	F	9	100	89	93	White	Replication	Normal weight
16.2297	126	F	9	90	87	85	White	Replication	Normal weight
17.2122	120	F	10	107	90	97	White	Replication	Normal weight
20.6658	118	F	8	98	85	89	White	Replication	Obese|Overweight
17.1409	130	F	6	89	86	85	White	Replication	Normal weight
16.7992	113	F	5	66	78	66	White	Replication	Normal weight
14.1641	118	F	9	88	81	81	White	Discovery	Normal weight
20.4529	127	F	10	112	96	104	White	Replication	Normal weight
19.1387	128	F	9	103	85	92	White	Discovery	Normal weight
15.7621	114	F	6	107	90	97	White	Discovery	Normal weight
34.6311	110	F	8	98	91	93	White	Replication	Obese|Overweight
18.1412	129	F	10	97	87	90	White	Discovery	Normal weight
21.4218	109	F	9	97	83	87	White	Discovery	Obese|Overweight
16.1542	123	F	8	95	87	89	White	Replication	Normal weight
15.2586	119	F	9	82	84	79	White	Replication	Normal weight
15.9127	110	F	10	100	89	92	White	Discovery	Normal weight
15.7206	129	F	10	107	83	93	White	Replication	Normal weight
22.3628	114	F	9	94	82	85	White	Discovery	Obese|Overweight
17.1559	113	F	10	89	87	85	White	Discovery	Normal weight
28.6048	128	F	10	95	104	98	White	Discovery	Obese|Overweight
18.3393	127	F	9	80	91	82	White	Replication	Normal weight
21.4223	111	F	8	85	82	80	White	Replication	Obese|Overweight
15.391	129	F	9	114	115	116	White	Discovery	Normal weight
27.35	130	F	9	91	88	87	White	Replication	Obese|Overweight
19.1311	121	F	6	94	90	90	White	Replication	Normal weight
20.6257	127	F	5	83	96	87	White	Discovery	Obese|Overweight
20.3078	111	F	9	87	104	94	White	Replication	Obese|Overweight
19.1611	108	F	7	83	84	80	White	Replication	Obese|Overweight
14.7035	123	F	8	94	94	92	White	Discovery	Normal weight
17.3966	131	F	10	119	101	111	White	Replication	Normal weight
17.4048	108	F	10	87	79	79	White	Replication	Normal weight
21.338	119	F	4	98	80	86	White	Replication	Obese|Overweight
15.9907	116	F	NA	81	86	80	White	Discovery	Normal weight
14.9715	118	F	9	96	86	88	White	Discovery	Normal weight
17.2304	113	F	5	91	81	83	White	Discovery	Normal weight
14.6592	110	F	9	99	81	87	White	Discovery	Normal weight
15.6207	111	F	9	91	82	83	White	Replication	Normal weight
16.3252	109	F	9	98	89	91	White	Replication	Normal weight
18.4774	113	F	9	91	83	84	White	Replication	Normal weight
17.6363	111	F	7	102	90	94	White	Replication	Normal weight
17.8606	125	F	10	113	99	106	White	Discovery	Normal weight
17.7736	129	F	9	100	97	97	White	Discovery	Normal weight
19.0475	121	F	9	105	81	91	White	Replication	Normal weight
15.3749	108	F	9	95	81	85	White	Replication	Normal weight
17.8526	111	F	10	81	86	79	White	Discovery	Normal weight
17.6284	125	F	9	96	90	91	White	Replication	Normal weight
27.6104	130	F	9	104	92	97	White	Replication	Obese|Overweight
15.6935	111	F	8	98	79	86	White	Replication	Normal weight
14.3708	111	F	9	99	95	96	White	Replication	Normal weight
20.3851	110	F	2	83	72	73	White	Discovery	Obese|Overweight
21.2342	110	F	8	87	90	86	White	Discovery	Obese|Overweight
17.079	120	F	9	74	89	78	White	Discovery	Normal weight
19.4908	109	F	9	100	91	94	White	Replication	Obese|Overweight
18.1298	131	F	9	87	92	87	White	Discovery	Normal weight
14.9297	108	F	NA	94	86	87	White	Replication	Normal weight
18.2543	131	F	8	96	87	89	White	Replication	Normal weight
14.1127	108	F	8	109	85	96	White	Discovery	Normal weight
26.4337	131	F	7	81	84	78	White	Replication	Obese|Overweight
21.837	123	F	7	102	93	97	White	Replication	Obese|Overweight
16.1419	116	F	8	91	87	86	White	Replication	Normal weight
26.6414	127	F	9	83	101	90	White	Discovery	Obese|Overweight
15.7076	129	F	9	101	88	93	White	Discovery	Normal weight
15.4805	117	F	10	107	91	98	White	Replication	Normal weight
16.7672	116	F	9	90	98	92	White	Discovery	Normal weight
15.2684	127	F	10	101	104	102	White	Replication	Normal weight
16.755	120	F	9	94	84	87	White	Replication	Normal weight
17.4612	130	F	8	108	103	106	White	Discovery	Normal weight
22.4472	110	F	6	105	83	92	White	Replication	Obese|Overweight
16.039	118	F	10	93	90	89	White	Discovery	Normal weight
14.6959	129	F	9	NA	89	NA	White	Replication	Normal weight
17.1378	118	F	9	106	95	100	White	Replication	Normal weight
19.1311	131	F	10	102	84	91	White	Discovery	Normal weight
15.1372	125	F	8	99	83	89	White	Replication	Normal weight
17.2629	130	F	7	91	88	87	White	Discovery	Normal weight
15.64	115	F	8	97	80	86	White	Replication	Normal weight
14.41	120	F	9	92	80	83	White	Replication	Normal weight
20.8471	127	F	9	87	86	83	White	Replication	Obese|Overweight
17.7736	118	F	10	94	90	90	White	Replication	Normal weight
17.0926	108	F	8	103	86	93	White	Replication	Normal weight
28.0743	117	F	9	79	87	79	White	Discovery	Obese|Overweight
18.9612	121	F	9	97	90	92	White	Discovery	Normal weight
14.1776	120	F	9	99	96	96	White	Discovery	Normal weight
18.5355	116	F	NA	86	79	79	White	Replication	Normal weight
22.6133	117	F	6	81	81	76	White	Discovery	Obese|Overweight
19.7136	117	F	9	96	89	91	White	Discovery	Normal weight
20.114	129	F	10	101	95	97	White	Discovery	Normal weight
19.2725	125	F	9	100	85	90	White	Replication	Normal weight
16.9666	130	F	10	104	97	100	White	Replication	Normal weight
16.173	114	F	NA	96	88	90	White	Replication	Normal weight
17.6716	130	F	9	NA	NA	NA	White	Replication	Normal weight
15.2814	118	F	7	85	84	81	White	Replication	Normal weight
32.4757	129	F	9	102	88	93	White	Replication	Obese|Overweight
23.9719	129	F	5	88	86	84	White	Discovery	Obese|Overweight
31.1317	108	F	9	95	88	89	White	Discovery	Obese|Overweight
14.7075	131	F	9	100	84	90	White	Replication	Normal weight
20.0653	110	F	10	107	87	96	White	Replication	Obese|Overweight
17.1332	108	F	9	87	105	94	White	Discovery	Normal weight
17.0427	113	F	9	85	80	79	White	Discovery	Normal weight
16.9245	130	F	7	99	86	90	White	Replication	Normal weight
15.2044	108	F	9	85	85	82	White	Discovery	Normal weight
22.5718	118	F	9	NA	NA	NA	White	Discovery	Obese|Overweight
15.288	126	F	NA	106	104	105	White	Discovery	Normal weight
19.2045	125	F	9	93	98	94	White	Discovery	Normal weight
20.3317	128	F	9	99	77	85	White	Replication	Normal weight
16.9654	108	F	10	102	87	93	White	Replication	Normal weight
15.1863	108	F	7	84	85	81	White	Replication	Normal weight
18.495	115	F	NA	102	90	94	White	Replication	Normal weight
14.3797	111	F	10	81	86	80	White	Replication	Normal weight
16.4223	108	F	7	79	76	73	White	Discovery	Normal weight
21.2983	124	F	9	114	92	103	White	Replication	Obese|Overweight
16.5831	121	F	9	86	83	81	White	Replication	Normal weight
17.8853	130	F	10	81	86	79	White	Discovery	Normal weight
14.4306	110	F	9	93	96	93	White	Discovery	Normal weight
18.5936	117	F	9	89	83	82	White	Discovery	Normal weight
18.8871	116	F	5	97	86	89	White	Discovery	Normal weight
19.4621	112	F	10	104	88	94	White	Replication	Obese|Overweight
14.7829	111	F	8	89	82	82	White	Discovery	Normal weight
19.6442	119	F	6	91	88	87	White	Replication	Normal weight
17.2245	118	F	9	92	84	85	White	Discovery	Normal weight
21.9408	113	F	8	79	89	81	White	Replication	Obese|Overweight
16.0701	114	F	10	98	86	90	White	Discovery	Normal weight
16.364	129	F	10	114	89	101	White	Replication	Normal weight
17.6194	129	F	7	107	91	98	White	Discovery	Normal weight
17.8396	113	F	8	88	85	84	White	Replication	Normal weight
14.4664	124	F	7	98	80	86	White	Discovery	Normal weight
16.8025	108	F	10	98	87	91	White	Replication	Normal weight
15.233	127	F	7	105	109	108	White	Discovery	Normal weight
17.1902	108	F	10	90	83	83	White	Discovery	Normal weight
19.6413	109	F	7	78	84	77	White	Discovery	Obese|Overweight
14.9487	131	F	9	94	94	92	White	Replication	Normal weight
20.9904	131	F	8	112	89	100	White	Replication	Obese|Overweight
16.2554	131	F	8	91	97	92	White	Replication	Normal weight
22.6929	120	F	7	95	89	90	White	Replication	Obese|Overweight
17.2927	110	F	9	83	86	81	White	Replication	Normal weight
19.8218	131	F	9	99	91	93	White	Discovery	Normal weight
17.9832	110	F	7	99	86	90	White	Replication	Normal weight
19.7827	131	F	9	NA	NA	NA	White	Discovery	Normal weight
15.4801	120	F	9	110	89	99	White	Discovery	Normal weight
14.8447	114	F	7	89	90	87	White	Discovery	Normal weight
16.5108	129	F	NA	99	96	96	White	Discovery	Normal weight
18.7362	111	F	9	95	93	92	White	Replication	Normal weight
22.8497	128	F	9	103	89	95	White	Discovery	Obese|Overweight
13.9	115	F	8	87	83	81	White	Discovery	Normal weight
16.2588	131	F	9	97	97	96	White	Discovery	Normal weight
15.8086	116	F	8	101	86	92	White	Discovery	Normal weight
23.6783	114	F	10	102	91	95	White	Discovery	Obese|Overweight
15.8002	123	F	6	112	93	102	White	Discovery	Normal weight
26.1472	131	F	2	92	86	86	White	Discovery	Obese|Overweight
15.6935	112	F	9	91	82	83	White	Replication	Normal weight
14.7672	120	F	9	101	92	95	White	Discovery	Normal weight
19.8831	116	F	9	101	95	97	White	Replication	Obese|Overweight
18.7981	130	F	4	111	88	99	White	Replication	Normal weight
17.0422	109	F	6	102	98	99	White	Discovery	Normal weight
18.7684	129	F	9	99	85	89	White	Replication	Normal weight
22.431	114	F	9	85	81	79	White	Discovery	Obese|Overweight
19.9178	125	F	7	74	82	73	White	Replication	Normal weight
16.9052	123	F	8	94	92	91	White	Discovery	Normal weight
15.9347	108	F	10	103	86	93	White	Discovery	Normal weight
17.591	113	F	7	93	84	86	White	Discovery	Normal weight
17.6442	122	F	NA	81	92	83	White	Discovery	Normal weight
16.6407	121	F	7	109	87	97	White	Discovery	Normal weight
17.2001	117	F	9	87	86	84	White	Discovery	Normal weight
16.2624	114	F	9	95	83	87	White	Replication	Normal weight
15.7058	109	F	7	101	79	87	White	Discovery	Normal weight
15.8838	130	F	10	101	90	94	White	Discovery	Normal weight
15.4559	117	F	8	84	93	86	White	Replication	Normal weight
21.2328	131	F	7	92	90	89	White	Replication	Obese|Overweight
18.1306	124	F	9	93	90	89	White	Replication	Normal weight
16.2058	125	F	8	105	105	106	White	Replication	Normal weight
14.608	110	F	8	100	89	93	White	Discovery	Normal weight
22.5271	112	F	7	81	88	81	White	Replication	Obese|Overweight
22.9711	112	F	9	95	97	94	White	Discovery	Obese|Overweight
15.9751	115	F	9	93	91	90	White	Replication	Normal weight
16.1701	123	F	7	94	86	88	White	Replication	Normal weight
19.3059	114	F	6	88	93	88	White	Replication	Normal weight
17.199	116	F	7	96	77	83	White	Discovery	Normal weight
18.0831	118	F	9	93	95	92	White	Replication	Normal weight
17.2629	131	F	7	103	92	96	White	Discovery	Normal weight
17.2859	129	F	8	89	86	84	White	Discovery	Normal weight
16.2297	128	F	10	106	89	96	White	Replication	Normal weight
16.9931	125	F	9	72	93	79	White	Discovery	Normal weight
20.391	122	F	4	97	85	88	White	Discovery	Obese|Overweight
22.0257	113	F	9	91	84	85	White	Discovery	Obese|Overweight
19.692	108	F	4	86	80	79	White	Discovery	Obese|Overweight
15.4967	122	F	9	102	101	101	White	Discovery	Normal weight
14.934	122	F	4	89	86	84	White	Discovery	Normal weight
16.4349	117	F	8	NA	85	NA	White	Discovery	Normal weight
18.7208	109	F	7	89	93	89	White	Discovery	Normal weight
16.1212	108	F	9	71	86	74	White	Discovery	Normal weight
17.1186	125	F	9	105	90	97	White	Discovery	Normal weight
16.3739	123	F	9	104	85	93	White	Discovery	Normal weight
14.6221	108	F	8	95	91	91	White	Discovery	Normal weight
15.6715	116	F	5	96	87	89	White	Discovery	Normal weight
15.9668	109	F	9	103	87	93	White	Replication	Normal weight
14.9123	124	F	10	78	84	77	White	Replication	Normal weight
14.9862	119	F	8	105	86	94	White	Replication	Normal weight
13.7999	111	F	9	101	99	99	White	Replication	Normal weight
15.1477	120	F	8	NA	NA	NA	White	Replication	Normal weight
16.6414	109	F	10	88	89	86	White	Discovery	Normal weight
16.7198	127	F	9	114	100	107	White	Replication	Normal weight
26.5811	126	F	9	93	88	88	White	Discovery	Obese|Overweight
19.3195	129	F	9	101	93	96	White	Discovery	Normal weight
15.9222	130	F	9	100	92	95	White	Replication	Normal weight
16.9549	131	F	8	83	88	82	White	Replication	Normal weight
16.5804	109	F	8	99	88	92	White	Discovery	Normal weight
26.9765	123	F	8	87	76	78	White	Discovery	Obese|Overweight
16.364	130	F	7	110	91	100	White	Replication	Normal weight
18.3838	131	F	7	NA	NA	NA	White	Discovery	Normal weight
15.328	125	F	8	98	104	100	White	Discovery	Normal weight
19.9556	111	F	8	80	89	81	White	Discovery	Obese|Overweight
20.3109	131	F	9	106	97	101	White	Discovery	Normal weight
15.0428	130	F	6	86	80	79	White	Replication	Normal weight
17.8396	125	F	9	104	80	90	White	Replication	Normal weight
18.5447	120	F	8	93	88	88	White	Replication	Normal weight
16.7112	117	F	9	86	87	83	White	Replication	Normal weight
21.403	130	F	6	82	90	83	White	Replication	Obese|Overweight
27.6376	117	F	9	83	84	79	White	Replication	Obese|Overweight
14.9709	121	F	9	86	93	87	White	Discovery	Normal weight
18.0223	131	F	7	89	86	85	White	Discovery	Normal weight
14.7041	125	F	10	67	78	67	White	Replication	Normal weight
18.0459	121	F	6	87	87	84	White	Replication	Normal weight
15.9775	120	F	10	89	82	82	White	Discovery	Normal weight
14.9264	108	F	9	97	88	90	White	Replication	Normal weight
16.3283	110	F	10	103	83	91	White	Replication	Normal weight
15.9486	118	F	8	102	87	93	White	Discovery	Normal weight
20.6595	123	F	9	100	93	95	White	Replication	Obese|Overweight
16.1349	130	F	9	101	94	97	White	Discovery	Normal weight
16.7032	125	F	8	84	96	87	White	Replication	Normal weight
25.919	109	F	6	89	90	87	White	Discovery	Obese|Overweight
17.5991	125	F	10	88	85	83	White	Replication	Normal weight
19.4615	114	F	10	87	90	86	White	Replication	Normal weight
20.084	118	F	7	97	82	87	White	Discovery	Obese|Overweight
18.9387	119	F	9	85	86	82	White	Discovery	Normal weight
14.295	109	F	9	92	89	88	White	Discovery	Normal weight
20.1927	110	F	NA	91	83	84	White	Discovery	Obese|Overweight
15.6	128	F	9	78	93	82	White	Discovery	Normal weight
15.7644	120	F	NA	95	99	96	White	Replication	Normal weight
15.2477	121	F	10	89	87	85	White	Discovery	Normal weight
15.2814	120	F	7	90	87	86	White	Replication	Normal weight
20.2205	126	F	8	90	91	88	White	Discovery	Normal weight
16.4576	110	F	9	82	86	80	White	Replication	Normal weight
19.7557	116	F	7	92	98	93	White	Discovery	Obese|Overweight
15.8045	110	F	9	102	87	93	White	Replication	Normal weight
29.6438	108	F	6	85	81	79	White	Replication	Obese|Overweight
18.8241	128	F	9	92	96	93	White	Replication	Normal weight
19.877	128	F	6	NA	NA	NA	White	Discovery	Normal weight
16.8655	108	F	10	89	87	86	White	Replication	Normal weight
16.0586	125	F	10	98	97	96	White	Replication	Normal weight
20.2205	111	F	8	85	79	78	White	Replication	Obese|Overweight
14.6473	114	F	9	85	82	80	White	Discovery	Normal weight
18.7166	128	F	6	87	75	77	White	Replication	Normal weight
26.2806	131	F	4	100	95	97	White	Discovery	Obese|Overweight
14.0731	108	F	7	89	77	79	White	Replication	Normal weight
19.0821	125	F	9	103	94	98	White	Replication	Normal weight
18.6677	121	F	9	107	107	108	White	Discovery	Normal weight
29.4443	113	F	7	93	84	86	White	Discovery	Obese|Overweight
20.665	109	F	3	99	84	89	White	Discovery	Obese|Overweight
16.0882	127	F	10	103	106	105	White	Discovery	Normal weight
18.64	119	F	9	NA	NA	NA	White	Discovery	Normal weight
15.2451	119	F	7	74	92	79	White	Discovery	Normal weight
17.0198	125	F	4	91	88	87	White	Replication	Normal weight
15.7394	109	F	2	77	82	75	White	Replication	Normal weight
20.1356	127	F	9	98	99	98	White	Discovery	Normal weight
14.6219	111	F	9	97	83	88	White	Replication	Normal weight
19.0475	111	F	9	89	82	82	White	Replication	Normal weight
16.0137	115	F	10	94	87	88	White	Discovery	Normal weight
18.0125	117	F	8	83	80	78	White	Replication	Normal weight
16.3326	114	F	9	83	86	81	White	Discovery	Normal weight
21.5714	109	F	9	92	82	84	White	Discovery	Obese|Overweight
19.6296	119	F	10	91	84	84	White	Replication	Normal weight
20.0953	118	F	7	89	86	84	White	Discovery	Obese|Overweight
17.8693	108	F	7	95	82	86	White	Discovery	Normal weight
15.1372	116	F	8	78	85	77	White	Discovery	Normal weight
15.56	109	F	8	88	77	79	White	Discovery	Normal weight
15.7499	123	F	2	84	76	75	White	Discovery	Normal weight
19.3146	109	F	NA	85	83	80	White	Replication	Obese|Overweight
17.7736	126	F	7	81	95	85	White	Replication	Normal weight
17.0953	123	F	9	88	87	84	White	Discovery	Normal weight
17.1982	127	F	9	91	93	90	White	Discovery	Normal weight
15.4693	126	F	8	83	86	81	White	Replication	Normal weight
16.471	108	F	10	94	93	92	White	Discovery	Normal weight
16.759	108	F	7	90	82	83	White	Discovery	Normal weight
17.1843	131	F	9	89	100	93	White	Replication	Normal weight
14.6727	131	F	7	103	99	100	White	Discovery	Normal weight
16.7271	125	F	NA	89	81	81	White	Replication	Normal weight
20.774	117	F	6	84	85	81	White	Discovery	Obese|Overweight
14.9031	120	F	9	100	89	93	White	Discovery	Normal weight
18.9721	111	F	9	59	72	58	White	Replication	Normal weight
16.8145	108	F	8	80	93	83	White	Replication	Normal weight
16.7695	110	F	10	95	90	90	White	Replication	Normal weight
20.253	108	F	8	96	85	88	White	Discovery	Obese|Overweight
21.0741	128	F	7	74	83	74	White	Discovery	Obese|Overweight
15.4967	122	F	9	99	100	99	White	Discovery	Normal weight
14.7917	128	F	10	110	90	99	White	Replication	Normal weight
25.6856	117	F	6	104	87	94	White	Discovery	Obese|Overweight
22.5985	128	F	9	105	80	91	White	Discovery	Obese|Overweight
14.3083	116	F	10	94	88	89	White	Discovery	Normal weight
18.9592	122	F	9	110	96	103	White	Discovery	Normal weight
22.5968	111	F	8	79	78	74	White	Replication	Obese|Overweight
14.8871	108	F	7	97	80	86	White	Replication	Normal weight
16.616	116	F	7	97	81	87	White	Replication	Normal weight
18.1626	120	F	8	93	88	88	White	Discovery	Normal weight
20.6781	122	F	9	81	85	79	White	Discovery	Obese|Overweight
14.5795	109	F	9	82	84	79	White	Discovery	Normal weight
18.0276	112	F	10	96	99	97	White	Discovery	Normal weight
17.9185	110	F	10	94	81	85	White	Discovery	Normal weight
17.6939	124	F	10	106	92	99	White	Replication	Normal weight
15.5771	108	F	5	98	88	91	White	Replication	Normal weight
17.0307	127	F	9	93	95	92	White	Replication	Normal weight
15.9752	108	F	10	89	91	87	White	Discovery	Normal weight
15.1774	121	F	8	102	83	90	White	Replication	Normal weight
16.5866	125	F	6	102	91	95	White	Discovery	Normal weight
23.604	122	F	8	97	89	91	White	Replication	Obese|Overweight
21.284	131	F	9	95	89	90	White	Discovery	Obese|Overweight
20.0979	128	F	7	109	92	100	White	Discovery	Normal weight
16.3661	119	F	8	95	86	88	White	Replication	Normal weight
19.1055	128	F	9	111	97	104	White	Discovery	Normal weight
17.1519	119	F	9	96	86	89	White	Replication	Normal weight
18.29	128	F	9	108	110	110	White	Replication	Normal weight
16.5159	108	F	10	82	81	77	White	Discovery	Normal weight
16.5545	118	F	9	94	94	92	White	Replication	Normal weight
18.5815	127	F	9	113	95	105	White	Replication	Normal weight
18.1434	127	F	NA	82	90	82	White	Discovery	Normal weight
18.0832	127	F	9	86	85	82	White	Discovery	Normal weight
20.7208	131	F	7	98	96	96	White	Discovery	Normal weight
15.4075	113	F	4	90	84	84	White	Replication	Normal weight
16.8354	121	F	9	90	84	83	White	Replication	Normal weight
15.521	120	F	9	110	103	107	White	Discovery	Normal weight
17.591	118	F	5	87	94	88	White	Replication	Normal weight
17.8406	115	F	9	107	80	91	White	Discovery	Normal weight
22.5825	130	F	10	108	92	100	White	Replication	Obese|Overweight
21.8474	118	F	9	92	85	85	White	Replication	Obese|Overweight
31.9573	129	F	7	85	84	81	White	Discovery	Obese|Overweight
18.9966	131	F	7	102	82	90	White	Discovery	Normal weight
15.0502	115	F	9	93	91	89	White	Discovery	Normal weight
17.3697	118	F	NA	108	92	99	White	Discovery	Normal weight
15.149	114	F	10	96	80	85	White	Discovery	Normal weight
18.516	109	F	8	84	88	82	White	Discovery	Normal weight
19.7763	115	F	9	92	88	87	White	Discovery	Obese|Overweight
17.6194	127	F	9	108	84	94	White	Replication	Normal weight
15.5083	109	F	8	97	79	85	White	Replication	Normal weight
17.3697	128	F	7	90	85	84	White	Replication	Normal weight
18.8361	131	F	10	122	92	107	White	Discovery	Normal weight
17.6857	115	F	8	88	81	81	White	Replication	Normal weight
17.5063	123	F	9	99	86	91	White	Discovery	Normal weight
15.0645	127	F	9	87	97	90	White	Discovery	Normal weight
16.0187	109	F	8	86	87	84	White	Discovery	Normal weight
15.7684	118	F	9	86	92	86	White	Replication	Normal weight
16.1966	117	F	8	102	86	92	White	Replication	Normal weight
20.6616	109	F	6	81	96	86	White	Replication	Obese|Overweight
17.0438	129	F	10	96	92	92	White	Replication	Normal weight
14.8871	118	F	10	89	85	84	White	Replication	Normal weight
18.596	110	F	7	93	89	89	White	Discovery	Normal weight
19.2592	116	F	5	79	81	76	White	Discovery	Normal weight
27.6878	110	F	7	84	86	82	White	Discovery	Obese|Overweight
19.6476	121	F	5	90	92	89	White	Discovery	Normal weight
14.9765	124	F	9	95	86	88	White	Discovery	Normal weight
19.8975	116	F	9	87	92	87	White	Replication	Obese|Overweight
16.2648	120	F	8	96	91	92	White	Replication	Normal weight
14.9088	115	F	9	96	88	90	White	Replication	Normal weight
14.9861	120	F	9	90	95	90	White	Discovery	Normal weight
21.385	117	F	NA	101	89	93	White	Replication	Obese|Overweight
15.7181	115	F	9	107	87	96	White	Discovery	Normal weight
24.4305	114	F	7	86	82	81	White	Replication	Obese|Overweight
16.2058	124	F	8	101	95	97	White	Discovery	Normal weight
17.1378	126	F	6	80	84	78	White	Discovery	Normal weight
20.0668	128	F	10	108	96	102	White	Discovery	Normal weight
19.0564	121	F	8	95	80	84	White	Discovery	Normal weight
15.2873	109	F	8	80	93	83	White	Replication	Normal weight
18.1373	116	F	9	92	86	87	White	Replication	Normal weight
22.223	116	F	9	101	91	95	White	Discovery	Obese|Overweight
24.2984	128	F	8	109	88	98	White	Discovery	Obese|Overweight
15.4723	130	F	10	100	88	92	White	Discovery	Normal weight
16.5924	110	F	6	87	79	79	White	Replication	Normal weight
23.141	113	F	8	83	81	78	White	Replication	Obese|Overweight
18.4619	121	F	8	99	97	97	White	Replication	Normal weight
15.8044	129	F	10	104	92	97	White	Replication	Normal weight
15.56	118	F	9	108	89	98	White	Discovery	Normal weight
16.5018	120	F	NA	90	82	83	White	Discovery	Normal weight
15.2508	108	F	9	91	89	88	White	Discovery	Normal weight
19.7203	125	F	9	88	86	84	White	Replication	Normal weight
18.4251	118	F	10	99	94	95	White	Replication	Normal weight
20.4324	124	F	9	96	92	92	White	Replication	Obese|Overweight
16.9288	117	F	9	103	93	96	White	Discovery	Normal weight
15.8788	118	F	9	93	96	93	White	Replication	Normal weight
16.0577	113	F	9	92	91	89	White	Discovery	Normal weight
15.2344	108	F	NA	96	87	90	White	Replication	Normal weight
22.7622	119	F	8	101	89	93	White	Replication	Obese|Overweight
14.5966	123	F	4	98	91	92	White	Replication	Normal weight
15.736	130	F	10	102	98	99	White	Discovery	Normal weight
20.287	117	F	9	93	90	89	White	Discovery	Obese|Overweight
22.3281	128	F	9	90	90	87	White	Replication	Obese|Overweight
17.5704	115	F	8	91	83	84	White	Replication	Normal weight
18.0318	119	F	9	85	82	80	White	Discovery	Normal weight
19.5862	130	F	10	78	88	79	White	Replication	Normal weight
15.9347	110	F	9	95	93	92	White	Discovery	Normal weight
20.7084	130	F	8	111	92	101	White	Replication	Obese|Overweight
15.6527	124	F	9	87	87	84	White	Replication	Normal weight
15.9177	117	F	8	96	96	95	White	Replication	Normal weight
17.0331	113	F	7	87	85	83	White	Replication	Normal weight
15.8601	110	F	7	93	91	89	White	Replication	Normal weight
16.1207	118	F	6	87	81	81	White	Discovery	Normal weight
20.6477	120	F	9	92	89	88	White	Replication	Obese|Overweight
16.8606	129	F	9	96	91	92	White	Discovery	Normal weight
22.4647	131	F	6	100	100	99	White	Discovery	Obese|Overweight
16.7228	126	F	10	101	97	99	White	Discovery	Normal weight
14.6013	116	F	6	102	87	93	White	Replication	Normal weight
19.5048	118	F	8	104	87	94	White	Replication	Normal weight
19.8494	111	F	9	81	88	81	White	Replication	Obese|Overweight
19.0134	112	F	9	102	84	92	White	Replication	Normal weight
17.5014	108	F	6	97	78	84	White	Discovery	Normal weight
20.5576	131	F	9	97	85	89	White	Discovery	Normal weight
15.2106	109	F	9	96	92	93	White	Discovery	Normal weight
20.3143	119	F	10	91	98	93	White	Replication	Obese|Overweight
18.2584	112	F	9	111	94	102	White	Replication	Normal weight
14.9754	115	F	9	95	82	86	White	Replication	Normal weight
18.0903	127	F	10	77	93	82	White	Replication	Normal weight
25.3984	130	F	9	107	92	99	White	Discovery	Obese|Overweight
16.2119	110	F	8	105	86	94	White	Discovery	Normal weight
15.9432	125	F	10	NA	95	NA	White	Replication	Normal weight
21.0741	120	F	9	94	86	88	White	Replication	Obese|Overweight
21.3703	120	F	10	94	90	90	White	Discovery	Obese|Overweight
23.7302	109	F	9	94	85	87	White	Replication	Obese|Overweight
19.6413	109	F	6	85	84	81	White	Discovery	Obese|Overweight
17.1945	123	F	10	94	80	84	White	Discovery	Normal weight
18.4629	119	F	9	101	84	90	White	Replication	Normal weight
18.5158	125	F	2	100	94	96	White	Replication	Normal weight
21.2278	116	F	6	86	72	74	White	Discovery	Obese|Overweight
19.1422	127	F	7	90	99	92	White	Replication	Normal weight
15.2917	123	F	8	84	82	79	White	Replication	Normal weight
17.0119	124	F	10	98	87	91	White	Discovery	Normal weight
17.523	108	F	9	73	91	78	White	Replication	Normal weight
25.3338	111	F	8	85	86	82	White	Discovery	Obese|Overweight
16.7115	130	F	10	116	88	102	White	Replication	Normal weight
16.759	115	F	NA	93	86	87	White	Discovery	Normal weight
14.0295	109	F	8	100	81	88	White	Replication	Normal weight
18.4556	118	F	8	77	90	80	White	Replication	Normal weight
15.6006	130	F	NA	96	82	86	White	Replication	Normal weight
17.2701	110	F	8	80	81	76	White	Discovery	Normal weight
15.9182	121	F	4	95	84	87	White	Discovery	Normal weight
15.5119	127	F	8	93	94	92	White	Discovery	Normal weight
17.0952	118	F	10	88	85	83	White	Replication	Normal weight
16.5108	108	F	9	93	84	86	White	Discovery	Normal weight
17.9895	131	F	8	98	88	91	White	Replication	Normal weight
15.0209	124	F	8	100	83	89	White	Replication	Normal weight
22.5968	108	F	9	90	87	86	White	Discovery	Obese|Overweight
19.4368	118	F	9	91	95	91	White	Discovery	Normal weight
17.5767	120	F	7	106	83	93	White	Discovery	Normal weight
14.9487	119	F	8	112	88	99	White	Discovery	Normal weight
14.5504	117	F	9	97	84	88	White	Discovery	Normal weight
14.9875	119	F	5	86	85	82	White	Discovery	Normal weight
15.9589	108	F	6	82	91	83	White	Replication	Normal weight
24.8027	125	F	8	90	84	84	White	Replication	Obese|Overweight
22.6488	129	F	9	97	92	93	White	Discovery	Obese|Overweight
15.2932	108	F	9	87	83	81	White	Replication	Normal weight
19.5413	130	F	8	103	91	96	White	Replication	Normal weight
17.4017	116	F	7	90	100	93	White	Replication	Normal weight
19.6458	120	F	9	93	84	86	White	Replication	Normal weight
30.4463	123	F	9	94	93	92	White	Replication	Obese|Overweight
15.3934	131	F	6	84	80	78	White	Discovery	Normal weight
16.8328	110	F	9	97	79	85	White	Discovery	Normal weight
16.2119	108	F	9	72	82	72	White	Discovery	Normal weight
23.0093	119	F	9	87	84	82	White	Replication	Obese|Overweight
14.138	118	F	8	106	81	92	White	Replication	Normal weight
16.5108	126	F	9	99	102	100	White	Discovery	Normal weight
16.3252	112	F	6	89	91	87	White	Replication	Normal weight
15.1898	124	F	9	106	94	100	White	Discovery	Normal weight
17.7444	113	F	7	111	87	98	White	Replication	Normal weight
24.9409	125	F	9	94	87	88	White	Replication	Obese|Overweight
18.4219	121	F	10	97	88	90	White	Replication	Normal weight
18.2351	121	F	9	107	83	94	White	Discovery	Normal weight
15.8575	123	F	10	77	89	79	White	Discovery	Normal weight
21.7483	131	F	6	112	92	102	White	Discovery	Obese|Overweight
14.1146	120	F	8	91	89	88	White	Replication	Normal weight
16.4834	118	F	9	104	82	91	White	Discovery	Normal weight
17.0464	119	F	7	82	84	79	White	Replication	Normal weight
16.3413	121	F	9	100	84	90	White	Replication	Normal weight
16.2261	123	F	7	88	89	86	White	Replication	Normal weight
16.4887	111	F	9	86	91	85	White	Discovery	Normal weight
16.5924	108	F	9	NA	NA	NA	White	Replication	Normal weight
14.9445	108	F	8	91	88	87	White	Discovery	Normal weight
18.3027	126	F	NA	98	89	92	White	Discovery	Normal weight
17.1186	125	F	NA	97	85	88	White	Replication	Normal weight
16.5631	129	F	7	104	93	98	White	Discovery	Normal weight
14.4209	130	F	6	100	96	97	White	Discovery	Normal weight
15.4519	116	F	8	95	94	93	White	Discovery	Normal weight
15.7816	115	F	8	98	81	86	White	Replication	Normal weight
17.2462	126	F	7	NA	NA	NA	White	Discovery	Normal weight
19.3511	109	F	9	95	94	93	White	Replication	Obese|Overweight
25.789	129	F	8	107	92	99	White	Replication	Obese|Overweight
21.9246	108	F	8	93	87	88	White	Replication	Obese|Overweight
17.487	121	F	6	105	91	97	White	Replication	Normal weight
14.8944	131	F	NA	114	95	104	White	Discovery	Normal weight
28.4113	108	F	9	108	83	94	White	Discovery	Obese|Overweight
17.9075	117	F	9	101	98	99	White	Replication	Normal weight
20.6537	129	F	9	94	105	99	White	Replication	Obese|Overweight
16.7695	120	F	6	90	83	83	White	Replication	Normal weight
22.6209	120	F	7	89	92	88	White	Replication	Obese|Overweight
19.6296	116	F	7	89	80	81	White	Discovery	Normal weight
25.8002	112	F	9	97	78	85	White	Replication	Obese|Overweight
15.6866	112	F	9	83	86	81	White	Discovery	Normal weight
23.4356	114	F	7	90	92	89	White	Replication	Obese|Overweight
23.8289	115	F	9	94	98	95	White	Discovery	Obese|Overweight
18.3796	130	F	7	88	86	84	White	Discovery	Normal weight
28.8822	111	F	9	83	92	85	White	Discovery	Obese|Overweight
19.8411	110	F	9	82	86	80	White	Replication	Obese|Overweight
21.5538	124	F	10	103	100	101	White	Replication	Obese|Overweight
17.0027	117	F	8	95	90	91	White	Discovery	Normal weight
18.3936	122	F	9	96	86	89	White	Discovery	Normal weight
17.8945	118	F	9	86	89	84	White	Replication	Normal weight
18.74	124	F	8	86	87	83	White	Replication	Normal weight
25.1274	129	F	8	89	85	84	White	Discovery	Obese|Overweight
31.8852	111	F	6	75	84	75	White	Replication	Obese|Overweight
17.6639	109	F	9	88	86	84	White	Discovery	Normal weight
17.0198	108	F	7	84	83	NA	White	Discovery	Normal weight
19.1943	125	F	10	108	93	100	White	Discovery	Normal weight
21.1758	117	F	NA	81	88	81	White	Replication	Obese|Overweight
17.7455	131	F	9	98	83	88	White	Discovery	Normal weight
16.8145	131	F	8	104	92	97	White	Discovery	Normal weight
25.9805	127	F	6	101	94	96	White	Discovery	Obese|Overweight
17.2493	108	F	9	98	90	92	White	Replication	Normal weight
15.5067	121	F	9	95	77	83	White	Discovery	Normal weight
25.9621	131	F	9	100	87	91	White	Discovery	Obese|Overweight
21.1777	126	F	8	105	101	103	White	Discovery	Obese|Overweight
20.774	124	F	7	95	91	91	White	Replication	Obese|Overweight
15.4464	118	F	8	84	86	81	White	Replication	Normal weight
14.9837	115	F	9	91	89	87	White	Discovery	Normal weight
17.2629	123	F	8	100	90	93	White	Discovery	Normal weight
23.4293	128	F	10	106	92	98	White	Discovery	Obese|Overweight
14.7075	123	F	7	78	91	81	White	Replication	Normal weight
17.0952	122	F	9	107	93	99	White	Discovery	Normal weight
14.7672	113	F	9	94	91	91	White	Replication	Normal weight
19.4368	125	F	9	99	88	91	White	Replication	Normal weight
22.0945	130	F	NA	69	68	62	White	Discovery	Obese|Overweight
17.9738	130	F	9	97	NA	NA	White	Replication	Normal weight
22	131	F	10	94	79	83	White	Discovery	Obese|Overweight
25.0124	124	F	8	88	83	82	White	Discovery	Obese|Overweight
24.6074	126	F	8	100	88	92	White	Discovery	Obese|Overweight
20.9174	126	F	9	97	88	90	White	Discovery	Obese|Overweight
19.8192	131	F	9	101	92	95	White	Discovery	Normal weight
23.401	128	F	9	98	81	87	White	Replication	Obese|Overweight
22.8838	113	F	8	88	83	82	White	Replication	Obese|Overweight
14.9518	115	F	8	107	82	93	White	Replication	Normal weight
16.4461	131	F	8	103	103	103	White	Replication	Normal weight
15.4222	115	F	10	102	94	97	White	Discovery	Normal weight
17.1283	108	F	9	97	95	95	White	Discovery	Normal weight
26.354	109	F	6	97	79	85	White	Discovery	Obese|Overweight
23.2383	128	F	7	85	89	84	White	Discovery	Obese|Overweight
16.7811	112	F	4	99	85	90	White	Discovery	Normal weight
27.174	125	F	8	95	91	91	White	Discovery	Obese|Overweight
25.1019	109	F	8	93	84	86	White	Discovery	Obese|Overweight
14.1315	121	F	7	NA	NA	NA	White	Replication	Normal weight
20.9416	117	F	8	78	87	78	White	Discovery	Obese|Overweight
17.0294	113	F	5	95	85	87	White	Replication	Normal weight
19.457	110	F	9	83	83	79	White	Discovery	Obese|Overweight
18.1287	110	F	7	79	87	79	White	Discovery	Normal weight
15.0315	116	F	7	99	84	89	White	Discovery	Normal weight
14.2799	120	F	8	96	84	87	White	Discovery	Normal weight
17.9668	112	F	7	76	86	77	White	Discovery	Normal weight
18.036	118	F	7	93	88	88	White	Replication	Normal weight
18.3289	113	F	8	89	88	85	White	Discovery	Normal weight
21.6346	127	F	9	107	94	100	White	Replication	Obese|Overweight
19.4539	109	F	8	94	88	89	White	Discovery	Obese|Overweight
15.7668	128	F	9	84	81	78	White	Discovery	Normal weight
19.5048	126	F	10	93	88	88	White	Replication	Normal weight
18.0601	110	F	5	95	91	91	White	Replication	Normal weight
15.9762	113	F	9	87	89	85	White	Replication	Normal weight
15.149	124	F	10	85	92	86	White	Replication	Normal weight
21.0609	124	F	9	96	87	89	White	Replication	Obese|Overweight
16.1546	109	F	9	76	86	77	White	Discovery	Normal weight
23.2496	128	F	7	94	89	90	White	Replication	Obese|Overweight
16.8283	130	F	9	109	105	108	White	Discovery	Normal weight
22.2639	131	F	NA	73	82	72	White	Discovery	Obese|Overweight
17.1446	131	F	9	100	99	99	White	Replication	Normal weight
16.5866	118	F	8	91	92	89	White	Discovery	Normal weight
20.8032	121	F	9	100	96	97	White	Replication	Obese|Overweight
22.3969	121	F	9	99	91	94	White	Discovery	Obese|Overweight
16.469	108	F	5	86	84	82	White	Replication	Normal weight
17.9335	116	F	9	75	67	65	White	Replication	Normal weight
19.7982	123	F	5	97	77	84	White	Discovery	Normal weight
17.146	120	F	9	104	92	97	White	Discovery	Normal weight
19.7984	129	F	10	100	88	92	White	Discovery	Normal weight
18.6996	120	F	NA	108	95	102	White	Replication	Normal weight
18.1058	109	F	NA	85	79	78	White	Discovery	Normal weight
18.8805	120	F	4	90	86	85	White	Replication	Normal weight
18.8004	124	F	7	93	77	81	White	Discovery	Normal weight
16.618	131	F	9	92	89	88	White	Discovery	Normal weight
15.4888	114	F	10	87	89	85	White	Replication	Normal weight
20.3702	131	F	7	109	89	98	White	Replication	Normal weight
24.5086	115	F	8	94	82	85	White	Replication	Obese|Overweight
23.242	130	F	8	100	88	92	White	Discovery	Obese|Overweight
15.7684	122	F	9	94	101	96	White	Discovery	Normal weight
15.9581	125	F	3	85	80	78	White	Replication	Normal weight
17.2658	117	F	2	96	89	91	White	Discovery	Normal weight
25.6801	111	F	8	96	90	91	White	Replication	Obese|Overweight
15.1655	120	F	7	97	84	88	White	Replication	Normal weight
16.7387	129	F	9	88	88	85	White	Discovery	Normal weight
15.56	123	F	10	93	86	87	White	Discovery	Normal weight
27.6381	129	F	8	100	91	94	White	Discovery	Obese|Overweight
15.3727	108	F	9	95	83	86	White	Replication	Normal weight
15.0923	126	F	NA	84	85	81	White	Discovery	Normal weight
18.1108	129	F	9	88	87	85	White	Discovery	Normal weight
15.5271	117	F	10	98	84	88	White	Discovery	Normal weight
16.1419	131	F	9	94	89	89	White	Replication	Normal weight
18.3631	129	F	5	91	91	88	White	Replication	Normal weight
20.6681	122	F	8	92	83	85	White	Discovery	Obese|Overweight
20.973	119	F	9	89	94	89	White	Replication	Obese|Overweight
18.5004	115	F	7	108	85	95	White	Replication	Normal weight
15.2621	129	F	7	98	89	91	White	Discovery	Normal weight
15.9676	123	F	9	107	84	94	White	Replication	Normal weight
18.9848	108	F	8	96	93	93	White	Discovery	Normal weight
16.7024	117	F	9	105	96	100	White	Discovery	Normal weight
16.5803	108	F	9	94	96	93	White	Discovery	Normal weight
18.0831	110	F	9	93	90	90	White	Replication	Normal weight
15.6661	114	F	9	99	81	87	White	Discovery	Normal weight
17.5717	124	F	10	107	98	102	White	Discovery	Normal weight
23.7777	117	F	9	90	83	83	White	Discovery	Obese|Overweight
20.2586	131	F	9	121	101	112	White	Replication	Normal weight
22.03	130	F	8	88	85	83	White	Discovery	Obese|Overweight
18.2247	119	F	10	98	105	101	White	Discovery	Normal weight
18.7208	119	F	7	78	89	80	White	Discovery	Normal weight
21.4092	126	F	5	98	90	92	White	Replication	Obese|Overweight
16.5797	123	F	10	93	95	92	White	Replication	Normal weight
16.9658	120	F	8	95	92	92	White	Discovery	Normal weight
20.1522	108	F	9	97	83	87	White	Discovery	Obese|Overweight
17.4289	119	F	8	110	94	102	White	Discovery	Normal weight
18.4608	115	F	6	87	88	84	White	Discovery	Normal weight
16.3698	124	F	10	97	91	92	White	Replication	Normal weight
27.7999	120	F	4	88	82	81	White	Discovery	Obese|Overweight
18.3959	128	F	6	92	78	82	White	Replication	Normal weight
22.0091	120	F	6	104	93	98	White	Replication	Obese|Overweight
20.8171	130	F	9	96	87	89	White	Replication	Obese|Overweight
16.1718	116	F	7	77	85	77	White	Discovery	Normal weight
18.3421	128	F	10	99	94	95	White	Replication	Normal weight
16.3742	116	F	4	94	76	81	White	Replication	Normal weight
21.908	129	F	9	110	97	104	White	Replication	Obese|Overweight
20.3412	124	F	10	106	96	101	White	Replication	Obese|Overweight
15.6778	108	F	4	85	75	76	White	Discovery	Normal weight
16.8788	126	F	10	102	90	95	White	Replication	Normal weight
18.5653	114	F	9	103	104	104	White	Discovery	Normal weight
17.0387	120	F	9	103	81	90	White	Replication	Normal weight
15.2928	115	F	10	91	80	82	White	Replication	Normal weight
14.744	122	F	10	105	90	97	White	Discovery	Normal weight
15.1627	117	F	8	93	81	84	White	Discovery	Normal weight
24.414	113	F	4	84	94	86	White	Replication	Obese|Overweight
19.5678	126	F	6	88	85	84	White	Discovery	Normal weight
22.3667	126	F	8	105	81	91	White	Replication	Obese|Overweight
14.744	127	F	8	88	97	90	White	Replication	Normal weight
17.6194	122	F	9	101	89	93	White	Replication	Normal weight
14.7601	117	F	8	86	89	84	White	Replication	Normal weight
18.9346	114	F	10	82	81	77	White	Discovery	Normal weight
16.8356	125	F	9	101	79	87	White	Replication	Normal weight
17.137	118	F	9	88	97	90	White	Discovery	Normal weight
17.2257	120	F	9	101	82	89	White	Replication	Normal weight
24.6029	122	F	6	101	95	97	White	Replication	Obese|Overweight
17.9833	115	F	8	92	84	85	White	Discovery	Normal weight
18.3946	108	F	10	107	92	98	White	Replication	Normal weight
18.0599	109	F	6	92	84	85	White	Discovery	Normal weight
30.7144	122	F	1	109	84	95	White	Replication	Obese|Overweight
16.2399	123	F	8	100	95	96	White	Discovery	Normal weight
19.008	126	F	10	86	95	88	White	Replication	Normal weight
14.3006	120	F	9	86	92	87	White	Discovery	Normal weight
15.0338	108	F	9	98	91	93	White	Replication	Normal weight
19.9532	109	F	8	91	91	89	White	Discovery	Obese|Overweight
24.7326	108	F	7	86	95	88	White	Discovery	Obese|Overweight
20.9573	130	F	9	102	92	95	White	Replication	Obese|Overweight
21.6838	113	F	7	85	84	81	White	Replication	Obese|Overweight
15.0178	120	F	9	99	87	91	White	Replication	Normal weight
17.8577	108	F	9	93	84	86	White	Discovery	Normal weight
18.4608	110	F	10	96	91	91	White	Discovery	Normal weight
14.3006	113	F	7	94	88	88	White	Replication	Normal weight
18.7578	119	F	9	82	82	78	White	Replication	Normal weight
22.0895	122	F	9	105	94	99	White	Discovery	Obese|Overweight
16.1053	114	F	9	102	89	94	White	Replication	Normal weight
17.3673	112	F	10	89	83	82	White	Discovery	Normal weight
14.3459	129	F	8	91	89	87	White	Replication	Normal weight
17.5863	116	F	4	90	82	83	White	Replication	Normal weight
16.0445	109	F	7	89	90	87	White	Discovery	Normal weight
15.4496	126	F	9	109	93	101	White	Discovery	Normal weight
17.1105	120	F	9	100	82	89	White	Replication	Normal weight
19.7762	118	F	7	96	85	88	White	Discovery	Normal weight
18.9756	129	F	7	92	84	85	White	Replication	Normal weight
23.8551	113	F	8	90	82	83	White	Discovery	Obese|Overweight
15.9481	108	F	9	83	83	79	White	Discovery	Normal weight
18.9851	110	F	10	98	88	91	White	Discovery	Normal weight
15.4967	109	F	10	96	87	89	White	Replication	Normal weight
18.9836	108	F	8	79	88	80	White	Replication	Normal weight
15.7526	121	F	10	86	89	85	White	Replication	Normal weight
19.151	128	F	8	96	93	93	White	Discovery	Normal weight
16.3661	124	F	9	99	95	96	White	Replication	Normal weight
17.367	130	F	8	99	96	97	White	Replication	Normal weight
15.7929	121	F	8	93	85	86	White	Replication	Normal weight
21.9657	123	F	10	104	89	96	White	Replication	Obese|Overweight
16.2297	124	F	9	109	92	100	White	Replication	Normal weight
19.3496	109	F	10	99	95	96	White	Discovery	Obese|Overweight
15.3292	109	F	9	92	84	85	White	Discovery	Normal weight
15.7487	109	F	8	79	77	73	White	Discovery	Normal weight
21.9461	131	F	9	92	85	86	White	Discovery	Obese|Overweight
15.0157	112	F	8	102	105	104	White	Replication	Normal weight
24.168	119	F	8	87	85	83	White	Replication	Obese|Overweight
17.0567	118	F	8	92	88	88	White	Replication	Normal weight
16.4693	114	F	9	81	87	80	White	Discovery	Normal weight
15.3727	112	F	8	94	89	89	White	Discovery	Normal weight
16.2846	128	F	NA	103	93	97	White	Discovery	Normal weight
16.4352	109	F	6	98	87	91	White	Discovery	Normal weight
16.7032	128	F	7	91	85	85	White	Discovery	Normal weight
15.1477	123	F	8	98	89	92	White	Replication	Normal weight
15.8607	128	F	9	103	104	104	White	Replication	Normal weight
17.2075	113	F	3	83	81	78	White	Replication	Normal weight
15.8818	114	F	9	103	83	91	White	Discovery	Normal weight
23.5596	129	F	9	96	92	92	White	Discovery	Obese|Overweight
18.61	117	F	9	78	83	76	White	Discovery	Normal weight
20.8783	129	F	8	102	94	97	White	Discovery	Obese|Overweight
14.2253	124	F	9	107	85	94	White	Discovery	Normal weight
18.5452	124	F	10	96	91	92	White	Replication	Normal weight
15.8549	131	F	NA	91	78	81	White	Discovery	Normal weight
19.4273	112	F	8	91	86	85	White	Replication	Obese|Overweight
17.0198	118	F	9	96	96	94	White	Discovery	Normal weight
17.0952	131	F	9	101	95	97	White	Discovery	Normal weight
16.9046	131	F	10	108	83	94	White	Discovery	Normal weight
27.9285	108	F	7	75	83	74	White	Replication	Obese|Overweight
15.4693	117	F	9	99	86	91	White	Discovery	Normal weight
15.4675	108	F	10	96	85	88	White	Discovery	Normal weight
15.8151	113	F	8	94	75	81	White	Replication	Normal weight
17.2305	112	F	8	93	88	88	White	Replication	Normal weight
23.7319	115	F	9	77	88	78	White	Replication	Obese|Overweight
17.569	116	F	10	99	89	92	White	Discovery	Normal weight
16.1339	120	F	8	102	88	93	White	Discovery	Normal weight
14.933	119	F	NA	84	85	81	White	Replication	Normal weight
31.4838	109	F	8	81	88	81	White	Discovery	Obese|Overweight
15.0073	120	F	7	102	83	91	White	Replication	Normal weight
16.03	108	F	8	99	80	87	White	Replication	Normal weight
[truncated: 5,111 more rows]

## Sheet: Fig2
BMI	age	sex	income	fluid	crystal	total	race	matched_group	Average.fractional.anisotropy.within.DTI.atlas.tract.right.fornix	Average.fractional.anisotropy.within.DTI.atlas.tract.left.fornix	Average.fractional.anisotropy.within.DTI.atlas.tract.right.cingulate.cingulum	Average.fractional.anisotropy.within.DTI.atlas.tract.left.cingulate.cingulum	Average.fractional.anisotropy.within.DTI.atlas.tract.right.parahippocampal.cingulum	Average.fractional.anisotropy.within.DTI.atlas.tract.left.parahippocampal.cingulum	Average.fractional.anisotropy.within.DTI.atlas.tract.right.corticospinal.pyramidal	Average.fractional.anisotropy.within.DTI.atlas.tract.left.corticospinal.pyramidal	Average.fractional.anisotropy.within.DTI.atlas.tract.right.anterior.thalamic.radiations	Average.fractional.anisotropy.within.DTI.atlas.tract.left.anterior.thalamic.radiations	Average.fractional.anisotropy.within.DTI.atlas.tract.right.uncinate	Average.fractional.anisotropy.within.DTI.atlas.tract.left.uncinate	Average.fractional.anisotropy.within.DTI.atlas.tract.right.inferior.longitudinal.fasiculus	Average.fractional.anisotropy.within.DTI.atlas.tract.left.inferior.longitudinal.fasiculus	Average.fractional.anisotropy.within.DTI.atlas.tract.right.inferior.fronto.occipital.fasiculus	Average.fractional.anisotropy.within.DTI.atlas.tract.left.inferior.fronto.occipital.fasiculus	Average.fractional.anisotropy.within.DTI.atlas.tract.foreceps.major	Average.fractional.anisotropy.within.DTI.atlas.tract.foreceps.minor	Average.fractional.anisotropy.within.DTI.atlas.tract.corpus.callosum	Average.fractional.anisotropy.within.DTI.atlas.tract.right.superior.longitudinal.fasiculus	Average.fractional.anisotropy.within.DTI.atlas.tract.left.superior.longitudinal.fasiculus	Average.fractional.anisotropy.within.DTI.atlas.tract.right.temporal.superior.longitudinal.fasiculus	Average.fractional.anisotropy.within.DTI.atlas.tract.left.temporal.superior.longitudinal.fasiculus	Average.fractional.anisotropy.within.DTI.atlas.tract.right.parietal.superior.longitudinal.fasiculus	Average.fractional.anisotropy.within.DTI.atlas.tract.left.parietal.superior.longitudinal.fasiculus	Average.fractional.anisotropy.within.DTI.atlas.tract.right.superior.corticostriate	Average.fractional.anisotropy.within.DTI.atlas.tract.left.superior.corticostriate	Average.fractional.anisotropy.within.DTI.atlas.tract.right.superior.corticostriate.frontal.cortex.only	Average.fractional.anisotropy.within.DTI.atlas.tract.left.superior.corticostriate.frontal.cortex.only	Average.fractional.anisotropy.within.DTI.atlas.tract.right.superior.corticostriate.parietal.cortex.only	Average.fractional.anisotropy.within.DTI.atlas.tract.left.superior.corticostriate.parietal.cortex.only	Average.fractional.anisotropy.within.DTI.atlas.tract.right.striatal.inferior.frontal.cortex	Average.fractional.anisotropy.within.DTI.atlas.tract.left.striatal.inferior.frontal.cortex	Average.fractional.anisotropy.within.DTI.atlas.tract.right.inferior.frontal.superior.frontal.cortex	Average.fractional.anisotropy.within.DTI.atlas.tract.left.inferior.frontal.superior.frontal.cortex	Average.fractional.anisotropy.within.DTI.atlas.tract.right.fornix..excluding.fimbria	Average.fractional.anisotropy.within.DTI.atlas.tract.left.fornix..excluding.fimbria	Average.fractional.anisotropy.within.all.DTI.atlas.tract.fibers	Average.fractional.anisotropy.within.right.hemisphere.DTI.atlas.tract.fibers.without.corpus.callosum	Average.fractional.anisotropy.within.left.hemisphere.DTI.atlas.tract.fibers.without.corpus.callosum	Average.fractional.anisotropy.within.right.hemisphere.DTI.atlas.tract.fibers
18.5004	121	F	9	89	87	85	White	Discovery	0.421617	0.382789	0.355093	0.455083	0.384764	0.39719	0.58433	0.596895	0.422883	0.425907	0.435424	0.418474	0.499695	0.463032	0.506132	0.484208	0.641366	0.537069	0.586892	0.485165	0.467704	0.485762	0.479607	0.486652	0.446049	0.463484	0.423154	0.443327	0.425755	0.488971	0.446027	0.386804	0.374833	0.466984	0.439323	0.308748	0.334724	0.497058	0.461676	0.442056	0.503197
14.7765	129	F	NA	93	88	88	White	Discovery	0.40502	0.407777	0.343394	0.527323	0.318286	0.330489	0.619061	0.594911	0.358208	0.386547	0.427716	0.383927	0.427163	0.482665	0.473343	0.473091	0.631405	0.509282	0.575284	0.477411	0.486227	0.468038	0.502801	0.476023	0.448629	0.491033	0.434339	0.45971	0.394747	0.514282	0.476305	0.39128	0.361296	0.433055	0.37686	0.320823	0.26956	0.485062	0.441652	0.44194	0.485437
20.9167	108	F	NA	66	87	71	White	Discovery	0.394664	0.40593	0.446369	0.486748	0.320139	0.33238	0.545335	0.553089	0.397763	0.397738	0.422471	0.452726	0.498915	0.514558	0.487555	0.505892	0.585759	0.487335	0.544809	0.467631	0.485317	0.48243	0.499218	0.460066	0.4616	0.444611	0.43998	0.433077	0.428623	0.458112	0.468069	0.397062	0.401772	0.416579	0.429243	0.324091	0.333603	0.480566	0.443822	0.45519	0.47785
20.0272	125	F	7	102	97	98	White	Discovery	0.38968	0.393245	0.456293	0.549651	0.368562	0.373013	0.614828	0.616281	0.411379	0.45648	0.401562	0.413015	0.466612	0.525552	0.478715	0.498033	0.646554	0.568442	0.6106	0.527275	0.533426	0.554521	0.55212	0.511937	0.496899	0.488079	0.448881	0.470086	0.445129	0.511943	0.485002	0.386774	0.38264	0.470092	0.474932	0.346856	0.332096	0.517324	0.465783	0.477917	0.511863
19.2727	108	F	6	83	79	76	White	Discovery	0.320086	0.370744	0.374071	0.43965	0.350026	0.171999	0.523157	0.438433	0.36899	0.410158	0.412587	0.284722	0.413749	0.467309	0.429785	0.47097	0.561829	0.525063	0.561392	0.441152	0.441097	0.442583	0.452116	0.438538	0.395009	0.478646	0.377121	0.461649	0.36185	0.492381	0.38995	0.327416	0.357848	0.428042	0.379417	0.323908	0.32982	0.465577	0.413677	0.405357	0.471581
17.2329	127	F	9	95	95	93	White	Discovery	0.40029	0.406308	0.47441	0.551191	0.26321	0.372066	0.60954	0.61223	0.420683	0.458604	0.484168	0.503555	0.515041	0.532312	0.545225	0.557357	0.692063	0.59733	0.647548	0.536586	0.542209	0.556049	0.554749	0.527011	0.520949	0.480869	0.456037	0.476997	0.445774	0.499991	0.481533	0.436413	0.460572	0.481258	0.487181	0.35152	0.371048	0.541113	0.485247	0.495095	0.540306
15.6006	111	F	7	81	79	75	White	Discovery	0.439199	0.415827	0.436987	0.420335	0.328076	0.342725	0.623289	0.56325	0.308382	0.398332	0.441608	0.416964	0.477674	0.465133	0.488064	0.502733	0.593463	0.512127	0.568894	0.463131	0.460155	0.480223	0.472203	0.455523	0.434753	0.493583	0.433351	0.445535	0.418077	0.525344	0.458125	0.356592	0.412175	0.423895	0.418643	0.376011	0.40534	0.482313	0.443701	0.442306	0.484867
14.4939	122	F	6	97	89	91	White	Discovery	0.416365	0.405644	0.454209	0.532393	0.347419	0.429733	0.615334	0.61862	0.42284	0.461737	0.449286	0.478698	0.507527	0.500407	0.521468	0.523852	0.651434	0.593	0.609376	0.532748	0.548424	0.539071	0.566084	0.527239	0.509892	0.504362	0.472477	0.491193	0.476349	0.52479	0.492493	0.428358	0.460666	0.476283	0.479086	0.348621	0.364044	0.528897	0.4823	0.491643	0.526613
15.672	130	F	7	101	83	90	White	Discovery	0.383752	0.411681	0.487637	0.49402	0.32827	0.374436	0.569511	0.602262	0.431335	0.42301	0.452155	0.484974	0.481738	0.495488	0.508711	0.523636	0.665931	0.562075	0.610565	0.515196	0.549007	0.53059	0.560138	0.504849	0.523762	0.452883	0.460385	0.446305	0.456027	0.464777	0.487539	0.417154	0.443967	0.460548	0.4835	0.317812	0.37839	0.520332	0.464435	0.480341	0.516871
15.6432	121	F	9	86	88	84	White	Discovery	0.432926	0.438793	0.459047	0.496654	0.334848	0.391336	0.629593	0.628284	0.400076	0.430054	0.460445	0.460677	0.48952	0.499048	0.519861	0.525544	0.633852	0.560427	0.605409	0.503173	0.542462	0.518414	0.553939	0.494682	0.511435	0.493162	0.483745	0.474955	0.481796	0.514953	0.51274	0.414637	0.428756	0.447896	0.495953	0.364397	0.358351	0.519933	0.471248	0.488585	0.513676
19.3628	130	F	9	111	90	100	White	Discovery	0.42814	0.413409	0.450287	0.51188	0.360839	0.355777	0.618142	0.629069	0.395845	0.438774	0.43879	0.467494	0.486072	0.484152	0.516307	0.503877	0.665023	0.54189	0.598047	0.50655	0.529297	0.516477	0.54154	0.499395	0.503729	0.481987	0.459059	0.471069	0.458074	0.503586	0.485295	0.37607	0.405758	0.450631	0.467863	0.332762	0.368667	0.5115	0.46334	0.472996	0.508008
16.4509	122	F	10	107	99	103	White	Discovery	0.407602	0.392035	0.474965	0.491597	0.349752	0.285216	0.597339	0.563251	0.377573	0.397763	0.434415	0.415021	0.492253	0.498213	0.512619	0.516666	0.667842	0.545764	0.601094	0.493974	0.498041	0.502423	0.508167	0.489767	0.476762	0.497127	0.433174	0.457926	0.43259	0.521598	0.446535	0.405614	0.448051	0.428894	0.473026	0.331102	0.326091	0.503784	0.460017	0.455092	0.505126
23.5262	126	F	8	85	86	82	White	Discovery	0.383902	0.374838	0.458463	0.530266	0.356856	0.394399	0.556175	0.590924	0.368501	0.387128	0.465129	0.483637	0.538875	0.550513	0.531264	0.542009	0.643763	0.540005	0.604078	0.501094	0.511345	0.503816	0.518455	0.499046	0.498796	0.473022	0.460414	0.456079	0.454232	0.490278	0.478545	0.397468	0.444663	0.452311	0.471039	0.316866	0.342413	0.51716	0.467717	0.482712	0.51058
15.289	128	F	9	94	93	92	White	Discovery	0.397821	0.372155	0.43195	0.530447	0.329654	0.347496	0.60994	0.622927	0.365404	0.387584	0.427957	0.446865	0.490613	0.496124	0.499187	0.510021	0.641326	0.52559	0.582216	0.503429	0.530282	0.5258	0.541692	0.494716	0.511106	0.471749	0.448871	0.455059	0.439964	0.488701	0.477251	0.383539	0.397259	0.439808	0.453873	0.353795	0.344947	0.496656	0.451478	0.461524	0.493843
16.9488	115	F	8	77	76	71	White	Discovery	0.409384	0.411996	0.47513	0.406635	0.322931	0.31709	0.571229	0.575725	0.401551	0.357355	0.431032	0.432068	0.488147	0.477038	0.482298	0.455733	0.641128	0.53634	0.57632	0.472674	0.461065	0.491835	0.473167	0.46948	0.440885	0.42913	0.450743	0.434309	0.459427	0.437372	0.466781	0.378105	0.385104	0.408611	0.447568	0.354288	0.378502	0.486483	0.443611	0.439496	0.492607
15.5814	122	F	8	94	86	88	White	Discovery	0.356016	0.356732	0.327619	0.450058	0.322968	0.321324	0.61891	0.573319	0.39523	0.415781	0.418347	0.385327	0.457099	0.399906	0.493855	0.488317	0.64177	0.509374	0.576299	0.454683	0.491603	0.492088	0.515107	0.438877	0.445606	0.478598	0.437671	0.456738	0.427091	0.502078	0.459665	0.383103	0.403737	0.443075	0.426997	0.303727	0.30095	0.487559	0.442593	0.437981	0.492348
15.5408	125	F	NA	92	86	86	White	Discovery	0.400988	0.372177	0.464192	0.53822	0.392288	0.44132	0.574074	0.585242	0.375905	0.415983	0.411795	0.414531	0.474742	0.480585	0.495815	0.510236	0.661745	0.561908	0.606641	0.492965	0.505808	0.507124	0.521021	0.489755	0.474509	0.452104	0.444858	0.442214	0.433205	0.474196	0.472788	0.410724	0.426083	0.457647	0.461722	0.32526	0.342881	0.507925	0.455106	0.463555	0.505324
15.736	120	F	8	96	94	93	White	Discovery	0.383249	0.396576	0.490928	0.445428	0.329264	0.353315	0.609377	0.609488	0.382802	0.3666	0.418554	0.445033	0.48018	0.502267	0.496991	0.496014	0.618208	0.499569	0.568243	0.485246	0.521	0.503209	0.535581	0.478824	0.498829	0.472675	0.467942	0.462252	0.467646	0.489357	0.49524	0.365847	0.421716	0.43118	0.472776	0.320487	0.372536	0.491748	0.451783	0.464808	0.486938
17.5857	130	F	10	95	82	86	White	Discovery	0.402649	0.419954	0.488729	0.563884	0.262458	0.332292	0.570818	0.585233	0.358145	0.396009	0.419673	0.449773	0.505813	0.493215	0.50497	0.48725	0.608879	0.526003	0.585129	0.484142	0.464453	0.50257	0.479185	0.47847	0.438159	0.464869	0.443553	0.437237	0.422252	0.484739	0.489541	0.362775	0.394677	0.431852	0.427102	0.330833	0.373495	0.493468	0.447058	0.454925	0.490075
21.9028	126	F	NA	99	94	95	White	Discovery	0.384639	0.393491	0.449696	0.490012	0.356486	0.377843	0.597684	0.608117	0.3845	0.418189	0.439907	0.466153	0.486473	0.502283	0.510033	0.530622	0.639255	0.544792	0.590586	0.504537	0.526677	0.497476	0.539759	0.505839	0.498991	0.474316	0.454787	0.46562	0.461201	0.496145	0.473568	0.426529	0.446424	0.447851	0.475808	0.319775	0.346079	0.506057	0.463415	0.474886	0.501573
14.5262	117	F	9	92	88	88	White	Discovery	0.44158	0.450027	0.48127	0.467685	0.256497	0.344476	0.598177	0.593087	0.391463	0.387334	0.423236	0.466136	0.492554	0.518923	0.496901	0.50617	0.671958	0.511235	0.582915	0.463482	0.475769	0.478886	0.486121	0.459428	0.460001	0.44681	0.473267	0.448662	0.471095	0.460044	0.498191	0.383724	0.406644	0.431095	0.472461	0.393732	0.430759	0.497263	0.452096	0.468406	0.493493
25.2201	115	F	10	94	92	91	White	Discovery	0.392426	0.404167	0.468074	0.523505	0.330047	0.367941	0.576079	0.581702	0.396451	0.418814	0.45682	0.485619	0.496845	0.482304	0.52346	0.523538	0.635154	0.558194	0.595844	0.466141	0.50504	0.476655	0.517173	0.461622	0.47687	0.456234	0.454378	0.446437	0.457366	0.473587	0.469791	0.429392	0.445399	0.463427	0.483468	0.30917	0.35035	0.510079	0.462436	0.471708	0.507659
17.7736	126	F	8	99	90	93	White	Discovery	0.413705	0.451362	0.458877	0.324671	0.312354	0.295385	0.605805	0.596095	0.430493	0.353295	0.45499	0.467572	0.515922	0.544842	0.509077	0.510116	0.696938	0.565841	0.584084	0.466906	0.469846	0.485324	0.485111	0.459014	0.433333	0.431429	0.454715	0.421598	0.450187	0.440032	0.480535	0.422118	0.414331	0.416261	0.430578	0.3595	0.45434	0.496245	0.456036	0.453711	0.501328
18.7835	126	F	9	92	102	96	White	Discovery	0.375871	0.375602	0.403737	0.522856	0.384095	0.340333	0.567057	0.580641	0.367038	0.393121	0.413245	0.386342	0.482201	0.480563	0.476593	0.500631	0.596757	0.512702	0.550281	0.493759	0.489937	0.505256	0.503003	0.487787	0.459964	0.469763	0.44493	0.452467	0.438345	0.490342	0.472603	0.341229	0.376838	0.436201	0.438965	0.299963	0.330715	0.480293	0.444932	0.452066	0.47727
16.26	123	F	9	114	86	99	White	Discovery	0.398974	0.415852	0.434289	0.505625	0.41359	0.387264	0.595997	0.588786	0.43578	0.425235	0.473293	0.448856	0.47415	0.519657	0.526914	0.547	0.650375	0.54667	0.588619	0.49187	0.478872	0.510294	0.486709	0.482778	0.461341	0.452322	0.441566	0.439021	0.420717	0.468312	0.474924	0.433688	0.439178	0.461041	0.443132	0.341281	0.359655	0.507204	0.469713	0.466995	0.507548
22.8991	129	F	10	121	95	109	White	Discovery	0.312152	0.302145	0.468538	0.474961	0.339	0.333718	0.531199	0.544818	0.427842	0.413073	0.413903	0.447153	0.54439	0.532596	0.492121	0.506694	0.622354	0.502422	0.579313	0.491886	0.514761	0.506067	0.525961	0.48792	0.492755	0.479295	0.470712	0.446304	0.462253	0.503167	0.503744	0.350723	0.368518	0.439432	0.469753	0.289072	0.300824	0.497876	0.45627	0.462763	0.495186
15.8549	115	F	7	92	84	85	White	Discovery	0.399795	0.389456	0.427393	0.46557	0.246147	0.375288	0.508425	0.506081	0.370205	0.399695	0.464862	0.476233	0.512134	0.505798	0.511991	0.535668	0.641509	0.532018	0.578246	0.477177	0.509284	0.512159	0.522273	0.465433	0.47954	0.411052	0.411275	0.407255	0.407187	0.425049	0.418637	0.424229	0.431631	0.436928	0.449966	0.305637	0.344411	0.492403	0.444677	0.453146	0.489989
19.5318	112	F	7	105	95	99	White	Discovery	0.388779	0.366905	0.380382	0.475929	0.339404	0.297308	0.568569	0.564403	0.372263	0.395103	0.420396	0.45089	0.478296	0.469796	0.486785	0.514108	0.579586	0.497313	0.554155	0.43072	0.435054	0.447034	0.449194	0.422395	0.414721	0.442063	0.414199	0.408175	0.39444	0.465603	0.445353	0.354033	0.378488	0.408926	0.408981	0.315796	0.2929	0.472299	0.428922	0.434156	0.472037
17.0387	112	F	8	91	89	88	White	Discovery	0.409745	0.412747	0.433333	0.460441	0.342154	0.367638	0.581834	0.571688	0.362878	0.42946	0.414665	0.395985	0.485456	0.509277	0.480047	0.518081	0.657993	0.515112	0.588688	0.494022	0.530029	0.49967	0.553444	0.489222	0.473523	0.451193	0.422257	0.433246	0.415421	0.471293	0.433579	0.354838	0.399235	0.438521	0.44717	0.341069	0.357653	0.497502	0.443904	0.461299	0.493079
16.1599	117	F	9	92	98	93	White	Discovery	0.313274	0.390264	0.415629	0.464284	0.338567	0.367552	0.576188	0.572353	0.40488	0.434314	0.429622	0.432205	0.392526	0.474963	0.48965	0.494504	0.632462	0.529578	0.58459	0.478797	0.457156	0.52516	0.479731	0.453097	0.393705	0.446647	0.42854	0.41434	0.41133	0.465706	0.454499	0.364025	0.413905	0.433833	0.409187	0.336076	0.34105	0.48831	0.435786	0.44363	0.48938
14.0012	116	F	8	98	90	92	White	Discovery	0.389233	0.355402	0.403543	0.441704	0.370276	0.328574	0.603628	0.620348	0.401767	0.424327	0.409844	0.423823	0.491947	0.486054	0.493382	0.503093	0.617156	0.565042	0.591696	0.502456	0.508895	0.507653	0.522406	0.498122	0.47779	0.477161	0.451664	0.449077	0.434128	0.502567	0.490503	0.378937	0.393753	0.46994	0.465825	0.312321	0.32746	0.504223	0.462433	0.463223	0.503685
18.5815	127	F	9	100	90	94	White	Discovery	NA	NA	NA	NA	NA	NA	NA	NA	NA	NA	NA	NA	NA	NA	NA	NA	NA	NA	NA	NA	NA	NA	NA	NA	NA	NA	NA	NA	NA	NA	NA	NA	NA	NA	NA	NA	NA	NA	NA	NA	NA
20.8129	121	F	9	94	91	90	White	Discovery	0.387787	0.390133	0.427998	0.43126	0.276253	0.333779	0.546891	0.551278	0.37336	0.389212	0.41895	0.442746	0.446189	0.476884	0.45747	0.495463	0.622656	0.529078	0.561468	0.440867	0.485005	0.452492	0.498958	0.438849	0.461555	0.405001	0.401974	0.401047	0.395306	0.420501	0.425434	0.38287	0.411262	0.413318	0.439936	0.315944	0.336212	0.474516	0.421039	0.4384	0.469951
22.0472	115	F	10	87	88	84	White	Discovery	0.385223	0.384192	0.47243	0.56362	0.311343	0.327843	0.604796	0.595443	0.40586	0.436182	0.431954	0.473326	0.482344	0.497921	0.511021	0.510026	0.675956	0.542606	0.608415	0.524523	0.51017	0.526081	0.520043	0.519895	0.493671	0.468668	0.456917	0.465184	0.448336	0.489198	0.482954	0.412752	0.440243	0.475434	0.470542	0.344813	0.35036	0.515767	0.470499	0.475115	0.513498
15.5181	110	F	9	78	77	73	White	Discovery	0.367781	0.341585	0.408738	0.512248	0.312626	0.345706	0.528344	0.54746	0.3472	0.398133	0.406618	0.426643	0.432608	0.440159	0.445004	0.464668	0.606949	0.498301	0.562222	0.464749	0.490872	0.470266	0.508473	0.460617	0.458706	0.403996	0.421338	0.39921	0.426293	0.421308	0.430612	0.326585	0.398492	0.430779	0.442129	0.328529	0.336994	0.468738	0.414586	0.435708	0.465128
16.5192	108	F	9	86	81	80	White	Discovery	0.374867	0.399241	0.470119	0.53054	0.31379	0.361886	0.51142	0.523083	0.405709	0.416835	0.427596	0.458451	0.457746	0.461079	0.498962	0.513349	0.637144	0.537226	0.584226	0.475626	0.493296	0.491541	0.502402	0.468235	0.471448	0.405657	0.406552	0.39949	0.413137	0.421502	0.410751	0.396911	0.418663	0.432072	0.451417	0.286251	0.309784	0.491584	0.437165	0.447785	0.488355
13.9144	113	F	7	NA	NA	NA	White	Discovery	0.35943	0.363189	0.477625	0.526148	0.370816	0.354576	0.608612	0.618765	0.423021	0.444689	0.409305	0.425806	0.489203	0.503705	0.526129	0.527425	0.625153	0.521784	0.572864	0.499762	0.51064	0.507097	0.518077	0.4963	0.496722	0.452408	0.446146	0.437992	0.447072	0.467759	0.465523	0.410838	0.419037	0.43465	0.441229	0.33913	0.369663	0.498038	0.460311	0.467358	0.496436
21.0245	114	F	6	65	81	67	White	Discovery	0.40009	0.393235	0.419885	0.44849	0.36479	0.369983	0.567139	0.574114	0.399266	0.402958	0.436847	0.442164	0.485615	0.506678	0.485653	0.503159	0.641522	0.510692	0.584587	0.496307	0.491718	0.526796	0.503342	0.479593	0.465477	0.425744	0.434535	0.397943	0.420311	0.445224	0.460432	0.390303	0.419107	0.453286	0.468827	0.336374	0.338586	0.495648	0.450378	0.455364	0.492721
16.7992	115	F	8	81	87	81	White	Discovery	0.401419	0.379091	0.464314	0.536785	0.328137	0.352773	0.574882	0.572256	0.376015	0.404482	0.416205	0.428147	0.447453	0.429344	0.51414	0.507812	0.635306	0.516215	0.575856	0.47982	0.501944	0.48818	0.521587	0.475222	0.458213	0.454006	0.418937	0.420732	0.398943	0.47934	0.452579	0.375989	0.40644	0.426775	0.446384	0.335344	0.340373	0.486002	0.440764	0.445491	0.48444
17.0086	131	F	1	100	90	94	White	Discovery	0.413372	0.395142	0.43152	0.411881	0.341385	0.379841	0.599743	0.629777	0.390895	0.423422	0.443354	0.482854	0.506981	0.521813	0.50334	0.51507	0.594862	0.570139	0.592282	0.512138	0.534087	0.523042	0.549809	0.508298	0.49319	0.49549	0.477479	0.485448	0.492344	0.512514	0.494335	0.398826	0.44255	0.493119	0.481333	0.317081	0.386104	0.511822	0.475233	0.483999	0.509169
18.303	118	F	9	94	90	90	White	Discovery	0.418517	0.423301	0.521544	0.538281	0.369711	0.396582	0.593222	0.591978	0.405135	0.42129	0.448868	0.431622	0.520424	0.508618	0.515494	0.515196	0.676306	0.55408	0.607838	0.516015	0.526023	0.537704	0.542974	0.508597	0.490677	0.445282	0.427114	0.425151	0.421689	0.466286	0.450184	0.387507	0.399219	0.411599	0.468302	0.333459	0.374085	0.512799	0.463953	0.468973	0.510104
18.2008	113	F	1	86	76	77	White	Discovery	0.362834	0.384488	0.471031	0.506656	0.362704	0.38194	0.569612	0.592193	0.410638	0.417912	0.4519	0.481847	0.464056	0.486382	0.49502	0.516879	0.621856	0.549282	0.585821	0.499943	0.48349	0.515969	0.49627	0.491993	0.461263	0.441649	0.448868	0.416102	0.442627	0.463393	0.473946	0.401418	0.400943	0.438651	0.469464	0.321754	0.35186	0.50037	0.451996	0.463709	0.497202
14.6412	119	F	7	80	95	84	White	Discovery	0.392778	0.408008	0.47152	0.505834	0.311635	0.354999	0.580583	0.604751	0.36424	0.39553	0.479727	0.497953	0.492688	0.506362	0.512794	0.529702	0.674534	0.543933	0.600416	0.48192	0.523392	0.497683	0.538099	0.474851	0.496692	0.423258	0.449379	0.429854	0.45476	0.437	0.468255	0.418176	0.42079	0.451159	0.468646	0.311311	0.368112	0.508879	0.4557	0.471398	0.502815
18.7708	115	F	9	81	83	78	White	Discovery	0.395676	0.382154	0.427981	0.491394	0.31282	0.344968	0.550331	0.54466	0.353904	0.399153	0.421342	0.408859	0.43928	0.463133	0.473749	0.467507	0.589838	0.473248	0.544495	0.46234	0.477859	0.458211	0.490178	0.461985	0.455431	0.455834	0.419097	0.443032	0.424457	0.469996	0.4329	0.355691	0.383179	0.428511	0.428911	0.326702	0.341968	0.469166	0.431211	0.436865	0.465901
15.148	124	F	10	88	95	89	White	Discovery	0.41402	0.402258	0.472558	0.488928	0.359011	0.324965	0.569752	0.574856	0.394044	0.40818	0.380322	0.397399	0.491151	0.504082	0.493703	0.483084	0.627533	0.513162	0.580482	0.469764	0.476037	0.480976	0.493635	0.463994	0.44677	0.450854	0.420418	0.453256	0.432812	0.469049	0.42942	0.38223	0.38083	0.465785	0.47258	0.361692	0.347123	0.49235	0.453905	0.449433	0.49494
16.7307	112	F	7	92	92	90	White	Discovery	0.422332	0.421206	0.434941	0.470228	0.388658	0.384994	0.569152	0.573434	0.428228	0.443813	0.446155	0.421524	0.521602	0.514124	0.514203	0.522617	0.621542	0.554884	0.595639	0.473284	0.514551	0.484185	0.53107	0.468971	0.490023	0.415315	0.420945	0.369516	0.409394	0.443424	0.450183	0.396961	0.408216	0.432655	0.463213	0.325549	0.356251	0.506227	0.45852	0.465691	0.505505
21.537	115	F	9	92	89	88	White	Discovery	0.382401	0.371349	0.478776	0.488242	0.350988	0.344162	0.545347	0.574575	0.386802	0.414945	0.438942	0.474197	0.474236	0.496486	0.506246	0.507093	0.602929	0.518929	0.571956	0.478616	0.487704	0.504213	0.504319	0.467576	0.46139	0.438046	0.418479	0.432114	0.421735	0.452064	0.440873	0.386083	0.410827	0.433866	0.443421	0.301172	0.325287	0.488894	0.445799	0.452039	0.48716
20.9798	130	F	10	105	94	99	White	Discovery	0.37246	0.393674	0.392043	0.339578	0.367963	0.370819	0.511424	0.547821	0.361553	0.341441	0.370927	0.388167	0.410528	0.461646	0.459032	0.448404	0.598185	0.456411	0.519711	0.454978	0.498356	0.473028	0.517891	0.4451	0.460573	0.418539	0.429508	0.380511	0.399317	0.436615	0.472985	0.33613	0.327524	0.347329	0.394213	0.291056	0.359974	0.445119	0.400756	0.418695	0.443106
27.7322	128	F	9	98	92	94	White	Discovery	0.387848	0.383461	0.432373	0.494152	0.289452	0.34225	0.564396	0.585899	0.356507	0.396572	0.37113	0.373743	0.435595	0.444273	0.46375	0.462446	0.592712	0.497484	0.558197	0.448327	0.474691	0.473124	0.490296	0.435914	0.443308	0.450477	0.435888	0.423437	0.435755	0.472312	0.453634	0.384783	0.387959	0.44304	0.454214	0.320113	0.330551	0.472628	0.429735	0.440709	0.469557
19.1311	108	F	8	96	81	86	White	Discovery	0.377497	0.386494	0.430119	0.494582	0.270364	0.334521	0.573846	0.577929	0.409102	0.416226	0.419883	0.429453	0.477842	0.494863	0.505579	0.517724	0.65379	0.558658	0.59701	0.495359	0.504591	0.509409	0.522881	0.489131	0.466272	0.432551	0.423071	0.417345	0.429525	0.452691	0.436454	0.405283	0.413313	0.452026	0.479324	0.311006	0.337307	0.504338	0.452151	0.459984	0.503032
20.7237	122	F	NA	89	87	85	White	Discovery	0.365639	0.360132	0.427922	0.50171	0.362816	0.382827	0.600592	0.582539	0.396551	0.41642	0.430616	0.418064	0.47173	0.487732	0.498558	0.513613	0.648822	0.517863	0.580848	0.496944	0.518556	0.511704	0.530286	0.490848	0.492122	0.465264	0.433496	0.457561	0.437171	0.484349	0.451676	0.393357	0.403803	0.454195	0.46755	0.338841	0.328515	0.496568	0.454147	0.459242	0.494126
17.8233	108	F	9	NA	82	NA	White	Discovery	0.418183	0.427641	0.440868	0.448775	0.328744	0.342367	0.619117	0.606683	0.383721	0.438927	0.442645	0.453465	0.501687	0.478339	0.508614	0.544612	0.672248	0.558588	0.601479	0.505523	0.508799	0.523926	0.533084	0.495946	0.454882	0.48763	0.452729	0.477392	0.446394	0.508201	0.47831	0.395133	0.441925	0.451629	0.456136	0.357342	0.365102	0.512467	0.465585	0.470805	0.51036
14.8669	111	F	9	63	77	64	White	Discovery	0.4163	0.408375	0.332109	0.460084	0.288407	0.359297	0.607602	0.620057	0.348172	0.425546	0.336622	0.427975	0.397149	0.456102	0.404183	0.459635	0.658593	0.419559	0.539445	0.454101	0.473135	0.484652	0.486308	0.440341	0.443732	0.51016	0.418518	0.507132	0.402919	0.520341	0.457552	0.336614	0.369671	0.439482	0.384892	0.393198	0.367799	0.467675	0.424801	0.437494	0.460326
18.3918	131	F	8	108	93	99	White	Discovery	0.387503	0.388908	0.339264	0.412389	0.191489	0.217921	0.560065	0.564554	0.397966	0.363171	0.369553	0.408257	0.436943	0.466843	0.440776	0.453386	0.571277	0.483949	0.527441	0.407052	0.445989	0.431092	0.462675	0.400835	0.412194	0.441787	0.425313	0.418956	0.42702	0.455509	0.439534	0.352857	0.380828	0.373056	0.416653	0.372078	0.350202	0.451006	0.40649	0.423163	0.447827
17.0716	108	F	10	84	78	77	White	Discovery	0.409536	0.429715	0.396833	0.411078	0.262344	0.255996	0.583349	0.587771	0.384633	0.424992	0.436334	0.468435	0.47879	0.492586	0.455657	0.475899	0.609334	0.55733	0.568286	0.440323	0.477247	0.447088	0.494076	0.441357	0.436677	0.44631	0.432912	0.438321	0.422714	0.460533	0.461713	0.379744	0.402652	0.405069	0.429457	0.345555	0.357305	0.48239	0.43257	0.450752	0.474322
18.3996	124	F	8	95	93	92	White	Discovery	0.448337	0.438011	0.447515	0.505097	0.317715	0.356836	0.619169	0.602497	0.449939	0.483072	0.461432	0.476435	0.527218	0.522999	0.512707	0.519995	0.655302	0.556883	0.607786	0.518668	0.530151	0.524689	0.537373	0.513156	0.514102	0.494158	0.453692	0.498439	0.445321	0.512042	0.482453	0.440543	0.436782	0.45224	0.444953	0.3764	0.372348	0.52354	0.483437	0.483627	0.5244
16.5618	122	F	9	100	99	99	White	Discovery	0.359248	0.38594	0.400204	0.515288	0.36664	0.375829	0.573693	0.576327	0.382098	0.410635	0.452074	0.451607	0.446372	0.482024	0.489457	0.494851	0.618207	0.520032	0.559577	0.489845	0.494671	0.496153	0.510182	0.484161	0.462033	0.431613	0.394647	0.415966	0.381695	0.448288	0.425721	0.367386	0.374757	0.403248	0.372332	0.317736	0.33801	0.477325	0.432511	0.4385	0.47574
21.6594	117	F	8	104	82	91	White	Discovery	0.393915	0.394979	0.416999	0.521318	0.347598	0.31774	0.577875	0.606742	0.384299	0.387523	0.443828	0.494183	0.455213	0.541278	0.519857	0.530851	0.605696	0.536186	0.570363	0.460003	0.498656	0.484145	0.509688	0.446691	0.471129	0.443843	0.456539	0.435365	0.450257	0.455731	0.480901	0.409499	0.427959	0.414064	0.459361	0.331153	0.29307	0.492084	0.441386	0.471353	0.48102
14.8231	122	F	7	98	83	88	White	Discovery	0.368963	0.346977	0.382199	0.435594	0.363927	0.365396	0.589847	0.596338	0.403648	0.398727	0.410421	0.435197	0.483132	0.484349	0.457938	0.49134	0.589073	0.529333	0.560238	0.461913	0.467859	0.462761	0.477644	0.461095	0.449553	0.441218	0.446121	0.415045	0.435892	0.464699	0.474621	0.362383	0.386957	0.391561	0.436413	0.309822	0.323774	0.479428	0.433226	0.449439	0.475149
17.487	120	F	9	85	84	81	White	Discovery	0.391131	0.384646	0.330444	0.231632	0.239064	0.179773	0.578455	0.542917	0.34645	0.294221	0.382885	0.382736	0.495387	0.468169	0.475995	0.438899	0.556475	0.507316	0.507275	0.442286	0.279403	0.478231	0.286952	0.427564	0.255102	0.47049	0.44788	0.44867	0.44819	0.487674	0.461658	0.409236	0.389274	0.386054	0.39874	0.302181	0.346309	0.446509	0.428797	0.409701	0.457996
16.8737	116	F	9	88	88	85	White	Discovery	0.397845	0.39124	0.438247	0.441598	0.285643	0.350948	0.608231	0.582992	0.400427	0.367798	0.375141	0.359748	0.4839	0.465833	0.483108	0.476581	0.575383	0.491501	0.544612	0.493279	0.488612	0.502372	0.503566	0.487688	0.455405	0.478428	0.431742	0.455952	0.433924	0.498385	0.453923	0.347971	0.388053	0.444832	0.443593	0.344251	0.345627	0.474311	0.451129	0.437294	0.47752
18.2713	108	F	8	91	91	89	White	Discovery	0.400499	0.409041	0.421284	0.501132	0.355924	0.417338	0.62992	0.626394	0.422286	0.438717	0.445134	0.44684	0.51259	0.519343	0.517434	0.52443	0.650563	0.548533	0.607113	0.50327	0.522444	0.507182	0.538739	0.501596	0.494804	0.496005	0.461463	0.476199	0.465593	0.510923	0.481491	0.417782	0.426781	0.457945	0.479274	0.315482	0.357138	0.523025	0.475718	0.483372	0.517815
16.3598	130	F	7	105	86	94	White	Discovery	0.383406	0.380375	0.449217	0.510354	0.36586	0.346737	0.587227	0.594568	0.382763	0.439445	0.472636	0.469392	0.457703	0.479289	0.508614	0.532815	0.670141	0.542348	0.608205	0.487852	0.517449	0.495873	0.534061	0.483765	0.48916	0.430687	0.427254	0.411201	0.413087	0.455542	0.459262	0.380995	0.420789	0.464134	0.474332	0.3008	0.318984	0.507032	0.453112	0.465646	0.501679
15.3609	116	F	8	86	87	83	White	Discovery	0.39198	0.351024	0.39653	0.536107	0.31247	0.369549	0.593237	0.588656	0.372584	0.416423	0.446767	0.466809	0.496542	0.479644	0.497649	0.508778	0.632257	0.573495	0.601897	0.503909	0.520461	0.510547	0.533435	0.500628	0.491872	0.501417	0.436215	0.480818	0.428575	0.520575	0.461832	0.381156	0.434014	0.44622	0.443041	0.331616	0.326406	0.506517	0.459445	0.462109	0.505504
26.2105	117	F	8	97	84	88	White	Discovery	0.393828	0.383378	0.392618	0.477518	0.288056	0.347122	0.563283	0.550098	0.440145	0.435579	0.443148	0.462066	0.460712	0.495947	0.513391	0.498544	0.681046	0.508022	0.567196	0.457762	0.464558	0.470394	0.480913	0.451685	0.430242	0.451382	0.42409	0.436492	0.402265	0.469582	0.464604	0.391923	0.392408	0.429698	0.407551	0.384824	0.360877	0.484109	0.445613	0.44485	0.480401
17.902	124	F	NA	100	95	96	White	Discovery	0.376287	0.40759	0.467153	0.473775	0.357242	0.331645	0.566049	0.583597	0.40188	0.394153	0.402148	0.424371	0.488693	0.498838	0.46788	0.485844	0.641612	0.524498	0.590782	0.493154	0.509921	0.500919	0.523641	0.487928	0.48148	0.414321	0.429317	0.41683	0.423098	0.427155	0.455862	0.384451	0.39768	0.434395	0.441334	0.303088	0.387738	0.497673	0.444021	0.453002	0.496456
15.6778	109	F	9	83	86	81	White	Discovery	0.373258	0.362578	0.392165	0.458681	0.337105	0.274157	0.561486	0.462913	0.325481	0.393314	0.412002	0.347562	0.428316	0.477287	0.464169	0.504692	0.521255	0.490848	0.530087	0.458459	0.481253	0.473624	0.495614	0.450611	0.446084	0.442619	0.39261	0.420105	0.381221	0.4621	0.40496	0.349742	0.366374	0.407303	0.409612	0.31561	0.27994	0.455203	0.416631	0.419776	0.456361
14.2068	117	F	9	84	84	80	White	Discovery	0.391094	0.389088	0.428301	0.447016	0.320337	0.32402	0.537459	0.555107	0.393107	0.398799	0.426667	0.448731	0.458615	0.466688	0.485346	0.493233	0.592316	0.526917	0.573833	0.477975	0.482143	0.486352	0.49488	0.471067	0.462479	0.421222	0.41819	0.41508	0.425627	0.437041	0.4295	0.374659	0.400438	0.422511	0.449603	0.329121	0.341096	0.483991	0.434432	0.442939	0.482518
23.6898	119	F	9	106	85	94	White	Discovery	0.372396	0.378541	0.485578	0.537884	0.299023	0.382321	0.581187	0.590973	0.377859	0.41822	0.409512	0.439165	0.496666	0.517408	0.478581	0.488488	0.672611	0.549049	0.603729	0.493756	0.503733	0.501066	0.517798	0.489947	0.485551	0.44975	0.424196	0.434995	0.423757	0.469828	0.442689	0.392127	0.414562	0.444143	0.46271	0.332077	0.315972	0.503351	0.450701	0.463834	0.499355
14.1776	119	F	8	92	80	83	White	Discovery	0.396502	0.388031	0.483425	0.519336	0.357379	0.372489	0.618616	0.606245	0.385215	0.400362	0.452695	0.482897	0.471515	0.493173	0.517375	0.524949	0.64963	0.560084	0.60131	0.493941	0.519678	0.501321	0.5338	0.488944	0.486048	0.46828	0.454093	0.459033	0.448207	0.484406	0.480211	0.399706	0.408954	0.444344	0.450605	0.357248	0.373544	0.509499	0.460879	0.46688	0.508316
16.0701	108	F	9	88	87	84	White	Discovery	0.376275	0.382112	0.416433	0.458033	0.324368	0.38377	0.603964	0.586255	0.371733	0.417878	0.431687	0.467461	0.48025	0.485624	0.495956	0.505834	0.630179	0.521598	0.58184	0.4828	0.472026	0.498864	0.491589	0.472365	0.439383	0.498733	0.460148	0.448622	0.451455	0.52396	0.48793	0.348951	0.40169	0.397698	0.431036	0.335762	0.330303	0.492056	0.441814	0.456055	0.491805
14.8166	116	F	7	80	83	77	White	Discovery	0.417535	0.404732	0.387792	0.47715	0.35907	0.372934	0.579402	0.595456	0.377523	0.375559	0.446281	0.441663	0.465452	0.455677	0.498026	0.494892	0.564083	0.536354	0.564699	0.457144	0.462101	0.462943	0.461232	0.45192	0.462729	0.432189	0.475208	0.419306	0.4675	0.449964	0.496096	0.378291	0.418852	0.447725	0.476899	0.355359	0.338051	0.486354	0.443495	0.457795	0.482174
33.4895	130	F	1	92	92	90	White	Discovery	0.37221	0.371026	0.546365	0.530427	0.347994	0.373701	0.545891	0.549516	0.391157	0.423561	0.42186	0.48383	0.480284	0.495342	0.524496	0.529257	0.634855	0.507073	0.56941	0.480785	0.488247	0.492527	0.500245	0.472911	0.471479	0.448413	0.43383	0.426251	0.430531	0.466664	0.460377	0.376848	0.3945	0.423647	0.446538	0.30755	0.352557	0.49212	0.44885	0.457439	0.488184
19.9954	127	F	10	99	87	91	White	Discovery	0.404214	0.387402	0.432875	0.490507	0.327324	0.371986	0.571738	0.572669	0.388352	0.393677	0.406331	0.424791	0.476758	0.513224	0.477723	0.47976	0.592789	0.53883	0.569881	0.470108	0.481293	0.498237	0.493874	0.454837	0.457801	0.455519	0.433346	0.440445	0.432585	0.473259	0.458159	0.38515	0.405143	0.421174	0.443304	0.343366	0.355015	0.486764	0.440897	0.451699	0.482387
20.7241	109	F	6	93	80	84	White	Discovery	0.370912	0.381803	0.421582	0.475586	0.367783	0.328468	0.571923	0.555717	0.408566	0.424295	0.439198	0.444442	0.470604	0.475179	0.477762	0.49671	0.576822	0.539121	0.567159	0.490456	0.493876	0.488008	0.501	0.48921	0.480937	0.45042	0.414301	0.445769	0.415707	0.473561	0.434515	0.362915	0.403328	0.431299	0.448908	0.31135	0.354255	0.484336	0.44324	0.447257	0.485075
16.4081	116	F	7	95	91	91	White	Discovery	0.366134	0.359734	0.424619	0.478094	0.357029	0.366409	0.606735	0.602909	0.41071	0.431123	0.464768	0.430698	0.487129	0.514932	0.51862	0.546822	0.657228	0.558473	0.604381	0.468103	0.502789	0.480886	0.513255	0.462704	0.47792	0.462261	0.455949	0.45936	0.453133	0.478532	0.472962	0.410137	0.415895	0.462374	0.451286	0.291652	0.317844	0.509718	0.461221	0.469442	0.504921
23.8182	129	F	5	103	84	92	White	Discovery	0.380849	0.390501	0.408449	0.477238	0.283325	0.287579	0.557121	0.568285	0.348898	0.41103	0.422403	0.408825	0.483005	0.47777	0.468978	0.468639	0.622052	0.533025	0.571919	0.472109	0.487764	0.497099	0.502162	0.461291	0.45761	0.43277	0.404653	0.418789	0.403556	0.448554	0.421025	0.39029	0.41698	0.43447	0.44717	0.316576	0.326078	0.482388	0.436052	0.443966	0.479598
14.8329	109	F	9	103	84	92	White	Discovery	0.399281	0.39041	0.426006	0.493321	0.298581	0.343217	0.558704	0.559307	0.390438	0.399976	0.425162	0.424685	0.505955	0.516596	0.490853	0.507416	0.615083	0.552698	0.598573	0.476522	0.494872	0.495791	0.505089	0.4708	0.474371	0.476683	0.443073	0.440588	0.427887	0.501046	0.473392	0.375963	0.400827	0.466376	0.44817	0.337577	0.352445	0.505477	0.455606	0.457929	0.504345
15.4016	121	F	9	102	82	90	White	Discovery	0.387301	0.375709	0.478093	0.488523	0.317708	0.293811	0.587897	0.563534	0.363643	0.393695	0.435179	0.445022	0.484792	0.477948	0.496537	0.488379	0.701827	0.529374	0.608624	0.505684	0.520131	0.528253	0.536707	0.496923	0.487616	0.472805	0.44697	0.465211	0.439207	0.487187	0.464885	0.401186	0.406691	0.454006	0.449103	0.311135	0.343442	0.506265	0.458439	0.454635	0.507451
14.7528	109	F	7	91	83	84	White	Discovery	0.414879	0.424094	0.434671	0.509817	0.304479	0.324884	0.581114	0.61169	0.399705	0.408156	0.380506	0.412191	0.492896	0.510174	0.491293	0.507381	0.604097	0.544691	0.584301	0.517859	0.522443	0.525563	0.537393	0.512672	0.491555	0.461233	0.47099	0.450427	0.460335	0.482253	0.505092	0.407104	0.422748	0.475822	0.463788	0.335807	0.380057	0.504105	0.460481	0.474725	0.498769
19.2278	119	F	1	107	88	96	White	Discovery	0.396697	0.42033	0.442072	0.496889	0.323482	0.329383	0.612	0.620429	0.382045	0.36563	0.438498	0.444135	0.531276	0.527906	0.538454	0.556575	0.582578	0.530937	0.557084	0.5184	0.516202	0.519165	0.525025	0.515416	0.497573	0.467392	0.458051	0.455818	0.449536	0.478354	0.472219	0.409505	0.45728	0.435277	0.427879	0.293283	0.338744	0.496257	0.465743	0.473011	0.494046
28.0057	131	F	8	99	95	96	White	Discovery	0.435021	0.436455	0.511648	0.537674	0.298256	0.274776	0.576521	0.595734	0.39756	0.420657	0.405231	0.455409	0.497393	0.522752	0.486858	0.507873	0.651194	0.53134	0.591696	0.477515	0.509775	0.504149	0.527452	0.468392	0.473923	0.47806	0.465629	0.45542	0.457713	0.499399	0.495436	0.40163	0.423551	0.451631	0.457839	0.353903	0.366783	0.505704	0.457422	0.472663	0.500584
16.1814	130	F	9	94	99	95	White	Discovery	0.420142	0.401006	0.467721	0.547799	0.344618	0.382461	0.605004	0.596319	0.388379	0.412691	0.439333	0.445377	0.497632	0.519293	0.506835	0.521454	0.610973	0.517731	0.583456	0.485207	0.512748	0.497322	0.530579	0.479354	0.47793	0.488081	0.458447	0.483868	0.44737	0.506851	0.489814	0.40359	0.430104	0.477132	0.465989	0.35115	0.30253	0.507143	0.468644	0.475824	0.505462
15.2678	121	F	10	89	84	83	White	Discovery	0.395526	0.380828	0.385546	0.497868	0.346567	0.294123	0.586988	0.457588	0.325859	0.409587	0.428108	0.349313	0.410369	0.476726	0.426213	0.498551	0.596269	0.526013	0.566646	0.449197	0.473419	0.44836	0.495667	0.448083	0.431374	0.453612	0.369532	0.423993	0.348279	0.479379	0.386128	0.336999	0.365273	0.427615	0.369161	0.358878	0.312557	0.470786	0.421247	0.417341	0.471211
16.1542	108	F	8	90	83	83	White	Discovery	NA	NA	NA	NA	NA	NA	NA	NA	NA	NA	NA	NA	NA	NA	NA	NA	NA	NA	NA	NA	NA	NA	NA	NA	NA	NA	NA	NA	NA	NA	NA	NA	NA	NA	NA	NA	NA	NA	NA	NA	NA
16.2979	110	F	9	89	87	85	White	Discovery	0.369364	0.34113	0.373425	0.454263	0.36822	0.400956	0.596662	0.591688	0.377094	0.405681	0.432684	0.418844	0.483982	0.471667	0.481305	0.507329	0.63	0.547553	0.593082	0.474388	0.513622	0.496013	0.522411	0.465934	0.496587	0.480977	0.450417	0.464533	0.45043	0.501243	0.468138	0.365954	0.405791	0.44525	0.442633	0.308025	0.327319	0.499971	0.447065	0.456923	0.498077
23.9436	122	F	9	91	90	88	White	Discovery	0.35757	0.349633	0.379312	0.344245	0.298167	0.3541	0.564323	0.561487	0.328951	0.432642	0.389296	0.381621	0.471133	0.41124	0.447535	0.4681	0.562486	0.521918	0.550861	0.428287	0.484293	0.434167	0.499383	0.424025	0.447959	0.43579	0.417349	0.408962	0.425215	0.459828	0.425568	0.32442	0.385381	0.399373	0.426917	0.322904	0.332335	0.460839	0.410086	0.428816	0.458583
20.2616	131	F	9	85	92	86	White	Discovery	0.343696	0.358687	0.368737	0.483635	0.14093	0.19229	0.480052	0.508737	0.322059	0.377122	0.33011	0.290288	0.429157	0.462227	0.43797	0.465875	0.577416	0.46814	0.535984	0.441536	0.49552	0.44718	0.516767	0.437867	0.452081	0.416437	0.396678	0.422144	0.381314	0.426457	0.421612	0.373272	0.386008	0.432927	0.416058	0.29609	0.297788	0.450643	0.399199	0.418828	0.438833
19.5008	116	F	10	98	84	88	White	Discovery	0.398491	0.399798	0.422032	0.525158	0.359866	0.38747	0.630435	0.616242	0.399939	0.443641	0.441456	0.473256	0.489205	0.503556	0.496855	0.515728	0.62556	0.563103	0.591543	0.501756	0.510509	0.505838	0.525053	0.500418	0.483101	0.53682	0.464904	0.509067	0.460566	0.565161	0.493107	0.396735	0.405083	0.488136	0.443125	0.354183	0.322603	0.514336	0.476722	0.478199	0.511203
15.9182	111	F	8	88	83	82	White	Discovery	0.345432	0.288758	0.371966	0.364636	0.290796	0.172976	0.514483	0.39354	0.324718	0.297885	0.354989	0.270435	0.43001	0.423785	0.447067	0.413219	0.459826	0.368272	0.459475	0.417109	0.374644	0.441657	0.372235	0.402931	0.370401	0.39012	0.371646	0.377105	0.382241	0.405392	0.36103	0.347783	0.322355	0.360338	0.354187	0.253844	0.221885	0.400106	0.387368	0.35338	0.415572
15.3103	120	F	8	111	85	97	White	Discovery	0.427758	0.396898	0.456598	0.545127	0.332785	0.34938	0.561788	0.576249	0.334379	0.398545	0.402766	0.433437	0.467508	0.456283	0.47076	0.475184	0.676473	0.516498	0.60108	0.485899	0.505153	0.485803	0.517754	0.486767	0.485634	0.457489	0.431145	0.438568	0.42205	0.479907	0.457407	0.384479	0.42145	0.463343	0.473476	0.382943	0.375607	0.498232	0.44448	0.452701	0.495983
17.3563	108	F	NA	84	86	82	White	Discovery	0.385682	0.386329	0.460142	0.520462	0.408406	0.376324	0.558828	0.560443	0.362955	0.383599	0.432384	0.426484	0.473042	0.496844	0.47552	0.485713	0.636968	0.532446	0.584429	0.494046	0.491429	0.501443	0.503208	0.489896	0.468181	0.450802	0.424597	0.428888	0.425899	0.469733	0.438932	0.396169	0.384214	0.452055	0.462312	0.31151	0.338455	0.496647	0.449485	0.449474	0.495852
18.5836	109	F	8	78	83	76	White	Discovery	0.474547	0.446181	0.45868	0.482068	0.280967	0.332314	0.605218	0.611137	0.393674	0.439213	0.432684	0.454514	0.479867	0.505696	0.476515	0.500407	0.604656	0.528368	0.570347	0.445908	0.490621	0.451811	0.501048	0.443638	0.472207	0.463211	0.46699	0.459347	0.457788	0.481031	0.506956	0.378156	0.406766	0.433006	0.437406	0.412599	0.401405	0.493653	0.448682	0.468774	0.488568
16.1628	113	F	9	98	85	89	White	Discovery	0.409104	0.393017	0.392433	0.459106	0.230533	0.252057	0.5553	0.522565	0.386962	0.387623	0.434134	0.335867	0.407193	0.494352	0.438967	0.499321	0.60831	0.502072	0.551189	0.395369	0.447762	0.393522	0.463011	0.394838	0.416367	0.445414	0.39302	0.435434	0.392569	0.458444	0.394596	0.398533	0.412589	0.395052	0.399648	0.378988	0.32707	0.463875	0.415712	0.425576	0.459876
20.6567	118	F	NA	94	82	85	White	Discovery	0.409485	0.397119	0.480566	0.547675	0.290357	0.329456	0.578669	0.608137	0.423473	0.405163	0.427842	0.429627	0.502898	0.516735	0.501664	0.519855	0.638216	0.561474	0.602243	0.48357	0.510862	0.500994	0.526061	0.476896	0.479575	0.4424	0.466885	0.452606	0.471494	0.451414	0.482194	0.429387	0.435384	0.467964	0.48553	0.332883	0.320781	0.511758	0.463108	0.477054	0.508718
19.4368	115	F	9	98	82	87	White	Discovery	0.432408	0.437511	0.428665	0.401997	0.311068	0.361596	0.594506	0.589846	0.399026	0.395759	0.401271	0.412294	0.476635	0.498532	0.483388	0.481596	0.653973	0.566225	0.585654	0.498389	0.499896	0.514747	0.515255	0.48944	0.468373	0.489609	0.454612	0.469456	0.444342	0.503019	0.483104	0.372003	0.38638	0.407423	0.435096	0.354977	0.378588	0.498224	0.449845	0.455898	0.496973
21.615	108	F	9	105	86	94	White	Discovery	0.379739	0.39099	0.511506	0.526334	0.367829	0.381783	0.585562	0.59612	0.393008	0.421787	0.435206	0.443099	0.489345	0.502358	0.52342	0.522984	0.681864	0.553106	0.608423	0.507647	0.559874	0.527578	0.576031	0.495444	0.521085	0.444362	0.428922	0.435069	0.425516	0.462323	0.445549	0.379917	0.415163	0.459757	0.46342	0.335974	0.335621	0.514366	0.462134	0.47203	0.512627
20.4848	130	F	9	96	87	89	White	Discovery	0.415686	0.431924	0.470106	0.525556	0.303378	0.382519	0.574592	0.590481	0.416517	0.430769	0.461781	0.497801	0.506475	0.532414	0.536781	0.554257	0.673558	0.576226	0.605223	0.489316	0.525049	0.498349	0.544388	0.485433	0.48411	0.43654	0.459636	0.426126	0.449557	0.452061	0.487493	0.412467	0.447929	0.425723	0.463322	0.334851	0.3713	0.515087	0.461664	0.483725	0.507654
16.1419	124	F	8	85	82	80	White	Discovery	0.399611	0.392068	0.485969	0.51384	0.259708	0.215946	0.589938	0.574001	0.383805	0.381253	0.401202	0.409326	0.478323	0.464213	0.488569	0.482212	0.585396	0.54653	0.587766	0.486037	0.491616	0.492204	0.501731	0.482277	0.472087	0.444878	0.461824	0.441128	0.447464	0.462002	0.488128	0.384709	0.429986	0.419413	0.469066	0.320664	0.332834	0.494617	0.443254	0.454243	0.491738
23.581	112	F	9	NA	NA	NA	White	Discovery	0.394111	0.411734	0.474362	0.505866	0.35726	0.34867	0.583627	0.583037	0.445827	0.434162	0.445349	0.412824	0.46118	0.496674	0.506432	0.510075	0.661502	0.54187	0.583476	0.476309	0.485889	0.504516	0.501341	0.465587	0.459477	0.45927	0.43943	0.435495	0.428211	0.476195	0.4713	0.40122	0.419286	0.421253	0.445542	0.312476	0.35074	0.500155	0.455175	0.459782	0.499334
19.7762	129	F	6	96	99	97	White	Discovery	0.390951	0.392957	0.340494	0.374631	0.227189	0.19199	0.562711	0.484843	0.322648	0.324986	0.385844	0.356047	0.365568	0.449096	0.402964	0.444961	0.54258	0.47759	0.505861	0.375557	0.374983	0.383001	0.384553	0.371139	0.360521	0.413893	0.388576	0.405191	0.371462	0.421071	0.403276	0.35146	0.379692	0.347426	0.367135	0.348809	0.346037	0.426935	0.376195	0.390482	0.423955
14.7122	111	F	8	84	89	83	White	Discovery	0.420093	0.407656	0.464586	0.500599	0.357374	0.363678	0.594085	0.594973	0.391275	0.40202	0.406574	0.406569	0.482285	0.474999	0.472957	0.457894	0.64446	0.519175	0.580816	0.478248	0.499786	0.493356	0.509085	0.471341	0.487343	0.477895	0.434527	0.451724	0.42818	0.501567	0.467559	0.37772	0.38906	0.43612	0.434526	0.335254	0.334738	0.492664	0.452596	0.449083	0.494676
14.0999	109	F	10	102	96	99	White	Discovery	0.369269	0.382004	0.434476	0.442516	0.354092	0.35638	0.549253	0.586869	0.393534	0.403762	0.436878	0.463089	0.493473	0.457085	0.490336	0.498563	0.636663	0.509276	0.566371	0.456462	0.450973	0.460149	0.459147	0.455173	0.436958	0.428964	0.43718	0.412899	0.43736	0.447143	0.457781	0.394003	0.408286	0.443428	0.473238	0.30157	0.331118	0.487009	0.446118	0.449811	0.486786
18.0783	122	F	9	95	84	87	White	Discovery	0.417258	0.412602	0.415464	0.473217	0.365748	0.373972	0.613506	0.597523	0.373581	0.422507	0.422349	0.413407	0.459951	0.511668	0.470588	0.489098	0.637108	0.529167	0.588438	0.494723	0.497552	0.500967	0.512497	0.49285	0.468874	0.472136	0.444435	0.451391	0.435505	0.49753	0.475886	0.391471	0.414808	0.454845	0.471042	0.363675	0.389619	0.497491	0.451698	0.465935	0.489985
21.0666	111	F	10	88	84	82	White	Discovery	0.389276	0.392306	0.447782	0.501413	0.348201	0.363846	0.568693	0.573386	0.411251	0.430263	0.484258	0.513732	0.474528	0.473201	0.514094	0.54532	0.624642	0.555672	0.586608	0.49301	0.496957	0.510166	0.513746	0.48551	0.469144	0.465907	0.44495	0.450418	0.437079	0.482606	0.465487	0.456016	0.463941	0.445343	0.443173	0.290675	0.325586	0.50613	0.46312	0.467095	0.506089
16.3531	108	F	9	99	84	89	White	Discovery	0.377062	0.401642	0.426596	0.498903	0.379466	0.358717	0.619121	0.611172	0.396649	0.427683	0.421124	0.420515	0.476007	0.488158	0.508555	0.51901	0.645344	0.549655	0.595477	0.472294	0.483688	0.477801	0.493128	0.469774	0.461583	0.475762	0.446016	0.481515	0.451324	0.4905	0.46037	0.420684	0.423669	0.45844	0.463461	0.305375	0.339424	0.507228	0.458541	0.465118	0.506167
15.6883	108	F	9	91	90	88	White	Discovery	0.270871	0.234064	0.439342	0.428682	0.283019	0.400242	0.517007	0.495563	0.405287	0.442511	0.359483	0.44719	0.393156	0.376129	0.378014	0.418662	0.262432	0.504005	0.53199	0.41202	0.381921	0.42228	0.383185	0.409315	0.393239	0.460664	0.466192	0.443022	0.438219	0.468849	0.50917	0.3773	0.379595	0.447532	0.449432	0.255941	0.257402	0.460611	0.41935	0.436428	0.45497
16.1419	131	F	9	91	96	91	White	Discovery	0.415335	0.402996	0.458732	0.472114	0.256427	0.281361	0.555645	0.574595	0.388572	0.369583	0.426181	0.416409	0.504275	0.501143	0.52208	0.523671	0.649313	0.513786	0.58283	0.485684	0.509645	0.495046	0.524519	0.482494	0.484962	0.422363	0.432536	0.415996	0.433996	0.437929	0.452177	0.422918	0.434154	0.426672	0.453664	0.339839	0.357619	0.492418	0.447727	0.451664	0.490295
22.8088	112	F	9	93	85	86	White	Discovery	0.401955	0.369834	0.320199	0.398281	0.333516	0.324379	0.569618	0.575993	0.358125	0.387399	0.395008	0.420465	0.448376	0.450664	0.458639	0.465752	0.628238	0.517545	0.544445	0.437161	0.456703	0.458609	0.47237	0.429477	0.423826	0.45735	0.420103	0.446581	0.426098	0.471362	0.429833	0.329457	0.362385	0.425075	0.403528	0.345441	0.337184	0.464991	0.423608	0.425118	0.463289
22.7771	123	F	6	103	92	97	White	Discovery	0.423521	0.433851	0.498293	0.399255	0.302228	0.279624	0.635321	0.570352	0.446713	0.405537	0.429934	0.422596	0.520377	0.530185	0.502783	0.493088	0.612276	0.531304	0.566533	0.505642	0.485375	0.529694	0.488727	0.493759	0.470907	0.490619	0.429812	0.446343	0.411973	0.519029	0.468274	0.378535	0.388172	0.41871	0.424216	0.378565	0.426074	0.494994	0.47014	0.451564	0.502874
15.6875	114	F	7	86	84	82	White	Discovery	NA	NA	NA	NA	NA	NA	NA	NA	NA	NA	NA	NA	NA	NA	NA	NA	NA	NA	NA	NA	NA	NA	NA	NA	NA	NA	NA	NA	NA	NA	NA	NA	NA	NA	NA	NA	NA	NA	NA	NA	NA
17.487	123	F	7	90	93	90	White	Discovery	0.380837	0.387213	0.456309	0.497078	0.304029	0.383261	0.560294	0.574797	0.391308	0.427389	0.445002	0.479003	0.483128	0.491669	0.496607	0.509964	0.591763	0.547915	0.583694	0.490414	0.537696	0.520321	0.55789	0.474885	0.491158	0.440725	0.436246	0.417943	0.42748	0.462347	0.464351	0.405322	0.423677	0.438709	0.459273	0.312593	0.346248	0.497443	0.448475	0.466167	0.491758
21.2072	127	F	9	97	85	89	White	Discovery	0.398824	0.383656	0.43151	0.534268	0.292296	0.344822	0.600221	0.593026	0.418263	0.447809	0.424013	0.460771	0.498101	0.502102	0.5242	0.536285	0.666942	0.518204	0.590949	0.487794	0.485674	0.50933	0.492914	0.478393	0.470078	0.476507	0.435848	0.460614	0.428438	0.494645	0.459603	0.409585	0.442147	0.418904	0.452653	0.349068	0.365134	0.50476	0.458046	0.469496	0.498119
16.9666	119	F	9	99	86	90	White	Discovery	0.399313	0.376218	0.46895	0.521696	0.28261	0.357411	0.574342	0.60313	0.37064	0.404428	0.440918	0.445407	0.456897	0.504136	0.483501	0.515258	0.633546	0.518001	0.584582	0.458945	0.499479	0.465769	0.51176	0.458178	0.478077	0.432409	0.450624	0.447085	0.451273	0.439789	0.470681	0.406588	0.423929	0.440755	0.448526	0.336291	0.356895	0.495695	0.440002	0.463885	0.486695
15.9883	129	F	10	NA	NA	NA	White	Discovery	0.417196	0.39305	0.479625	0.575471	0.344915	0.406731	0.563104	0.579361	0.377374	0.428607	0.433021	0.430866	0.442802	0.435098	0.473917	0.486789	0.666013	0.529405	0.604594	0.485821	0.519274	0.500761	0.535801	0.480244	0.482099	0.41039	0.416214	0.408648	0.413696	0.425967	0.43106	0.402642	0.433003	0.440288	0.448853	0.386412	0.369973	0.500576	0.440999	0.45689	0.493302
27.004	130	F	9	101	94	96	White	Discovery	0.395956	0.398531	0.411034	0.4991	0.312644	0.357805	0.608704	0.624484	0.394194	0.43299	0.412521	0.441689	0.475988	0.509621	0.49056	0.501743	0.629474	0.527629	0.576143	0.503007	0.51035	0.508884	0.521149	0.497648	0.485897	0.490006	0.466165	0.486162	0.458802	0.510629	0.496536	0.387313	0.424587	0.46596	0.474337	0.338706	0.333913	0.501918	0.458882	0.475217	0.495657
17.7648	122	F	10	106	91	98	White	Discovery	0.406909	0.430563	0.442506	0.524221	0.447975	0.339565	0.645695	0.562018	0.36796	0.444905	0.482152	0.339017	0.511898	0.553088	0.524309	0.545869	0.656561	0.570256	0.610811	0.531701	0.511965	0.547319	0.534279	0.524154	0.46536	0.539035	0.444415	0.508746	0.404941	0.565646	0.477645	0.406309	0.442588	0.465228	0.406933	0.318147	0.353141	0.521409	0.48327	0.475748	0.525464
18.1001	121	F	10	95	83	86	White	Discovery	0.402591	0.404205	0.447169	0.492343	0.324458	0.360595	0.567819	0.590992	0.403963	0.426167	0.431257	0.469405	0.462572	0.48393	0.502921	0.51676	0.615085	0.565788	0.603198	0.48239	0.501364	0.482944	0.51494	0.480304	0.474056	0.416907	0.407655	0.407462	0.415192	0.431026	0.418416	0.38316	0.404221	0.441928	0.458483	0.31689	0.350761	0.503306	0.447837	0.457202	0.501033
14.7937	112	F	8	98	89	92	White	Discovery	0.435296	0.412305	0.462015	0.57319	0.378386	0.391222	0.622359	0.625506	0.392303	0.448813	0.483818	0.492416	0.549614	0.523915	0.554506	0.568746	0.672029	0.601649	0.632678	0.516085	0.532924	0.518937	0.536382	0.514569	0.528298	0.501079	0.48184	0.487105	0.473696	0.519326	0.510052	0.441134	0.468173	0.497911	0.497202	0.361116	0.381805	0.544315	0.498422	0.501906	0.541682
17.3814	120	F	8	88	100	92	White	Discovery	0.421716	0.416811	0.373513	0.389803	0.313136	0.334121	0.571436	0.58388	0.37111	0.395885	0.410356	0.436859	0.481684	0.493865	0.501641	0.494954	0.58491	0.507179	0.550437	0.476451	0.489996	0.481286	0.498368	0.4718	0.473385	0.480377	0.453382	0.448953	0.448787	0.501054	0.476681	0.432576	0.446073	0.429906	0.452781	0.308664	0.351191	0.484689	0.449332	0.457926	0.484526
13.9842	108	F	7	94	94	92	White	Discovery	0.381503	0.396398	0.454254	0.444615	0.248535	0.393346	0.551983	0.548144	0.380092	0.423062	0.433371	0.466994	0.45965	0.467061	0.48405	0.498241	0.607637	0.530607	0.574419	0.479919	0.43741	0.485945	0.444335	0.473549	0.416299	0.447884	0.43727	0.4383	0.416106	0.460723	0.458378	0.385443	0.402764	0.412611	0.433676	0.301221	0.344345	0.483034	0.434341	0.443966	0.477287
18.5283	109	F	6	90	81	82	White	Discovery	0.398868	0.406748	0.452536	0.521083	0.360437	0.384224	0.606069	0.600865	0.422382	0.433524	0.448654	0.449911	0.487893	0.516331	0.502003	0.518473	0.672601	0.539555	0.602514	0.511038	0.510552	0.536839	0.52907	0.499798	0.471754	0.482235	0.481333	0.469394	0.472954	0.506509	0.515845	0.399401	0.402039	0.467816	0.486462	0.313958	0.370029	0.517288	0.46973	0.480018	0.514233
21.9422	114	F	9	88	85	84	White	Discovery	0.386454	0.390359	0.446468	0.484174	0.327238	0.332374	0.61078	0.60157	0.409852	0.428213	0.409969	0.437468	0.45916	0.466685	0.497159	0.505871	0.633778	0.513931	0.566174	0.475796	0.5162	0.497107	0.534752	0.467216	0.476606	0.457005	0.440434	0.445872	0.441478	0.473445	0.4595	0.386155	0.435864	0.442177	0.462016	0.314734	0.33237	0.491491	0.450307	0.461598	0.48872
22.1538	131	F	7	96	85	88	White	Discovery	0.429985	0.406048	0.465299	0.520233	0.252675	0.365242	0.572629	0.565528	0.402432	0.434367	0.432127	0.456039	0.526596	0.513731	0.518885	0.520442	0.661211	0.544521	0.588019	0.511666	0.528265	0.525946	0.540034	0.505373	0.508594	0.44649	0.423532	0.429924	0.412875	0.468944	0.445349	0.381087	0.428294	0.459865	0.458035	0.344331	0.353973	0.507339	0.466526	0.46966	0.506021
14.4985	115	F	7	94	82	85	White	Discovery	0.392582	0.384696	0.463062	0.470005	0.318672	0.377677	0.599987	0.629489	0.381234	0.446359	0.418612	0.444355	0.483785	0.516927	0.483124	0.503733	0.63883	0.560682	0.591206	0.503724	0.519536	0.51667	0.530649	0.497239	0.502463	0.519431	0.483751	0.482266	0.474798	0.549606	0.525009	0.403143	0.389645	0.463522	0.480999	0.358909	0.377543	0.509415	0.46343	0.479883	0.502073
16.2676	115	F	7	98	77	85	White	Discovery	0.377268	0.372878	0.426908	0.440719	0.274416	0.308379	0.559399	0.577064	0.397219	0.39521	0.409898	0.418271	0.451607	0.473535	0.460005	0.477109	0.610455	0.541938	0.576438	0.471509	0.484507	0.509571	0.495535	0.456057	0.457793	0.428028	0.426387	0.422702	0.434199	0.443733	0.441602	0.383158	0.401083	0.463586	0.47919	0.290651	0.321526	0.488828	0.438698	0.444974	0.488046
17.7173	109	F	9	NA	NA	NA	White	Discovery	0.382993	0.373258	0.40133	0.420892	0.364871	0.38953	0.583297	0.573599	0.388384	0.420754	0.457622	0.465583	0.511085	0.491972	0.52414	0.524094	0.606047	0.545628	0.575501	0.47921	0.501277	0.480851	0.517303	0.47696	0.468226	0.476318	0.439488	0.449501	0.41944	0.499174	0.47355	0.405891	0.435106	0.435429	0.443917	0.291999	0.338952	0.496624	0.458253	0.45901	0.495057
15.7493	116	F	7	87	85	83	White	Discovery	0.372284	0.391414	0.471815	0.45469	0.421036	0.413614	0.60048	0.60253	0.448542	0.427615	0.455103	0.457945	0.492346	0.513192	0.506358	0.523451	0.657101	0.60231	0.624821	0.485903	0.508917	0.511686	0.526491	0.477328	0.477051	0.481043	0.445219	0.451934	0.435778	0.500116	0.476325	0.39852	0.425614	0.444478	0.468745	0.3101	0.361077	0.525753	0.468388	0.469201	0.522423
20.8882	116	F	9	95	93	92	White	Discovery	0.370239	0.399685	0.499673	0.515115	0.34211	0.343892	0.572285	0.578694	0.406897	0.395897	0.43701	0.484757	0.502161	0.521094	0.49796	0.50651	0.570308	0.528684	0.570879	0.4756	0.487982	0.487466	0.502202	0.470499	0.466867	0.47483	0.464271	0.442328	0.455721	0.495896	0.49106	0.403417	0.424292	0.446374	0.456318	0.261174	0.349001	0.496127	0.459239	0.467579	0.49361
18.4692	129	F	9	102	89	94	White	Discovery	0.387067	0.395656	0.415507	0.425979	0.338386	0.369653	0.610363	0.607969	0.382148	0.389995	0.397362	0.435562	0.460714	0.50065	0.481902	0.495421	0.657127	0.526892	0.585965	0.497183	0.507972	0.503477	0.521505	0.493361	0.473131	0.487596	0.442015	0.448341	0.42409	0.513103	0.480609	0.332887	0.39288	0.44413	0.444515	0.321308	0.342258	0.496552	0.448477	0.455304	0.495234
17.8094	109	F	6	93	84	85	White	Discovery	0.367902	0.384825	0.399506	0.453645	0.327662	0.320526	0.564222	0.590686	0.397799	0.421542	0.36735	0.411227	0.453851	0.493652	0.436322	0.484322	0.582127	0.479994	0.548312	0.469484	0.480779	0.487815	0.48937	0.458116	0.459163	0.425753	0.429937	0.437479	0.428077	0.440883	0.460178	0.354448	0.370768	0.416399	0.435832	0.31332	0.35122	0.469442	0.42342	0.445645	0.464482
15.672	120	F	6	106	90	97	White	Discovery	0.386742	0.404705	0.479509	0.484082	0.384962	0.320545	0.59828	0.606969	0.396821	0.404243	0.429932	0.452871	0.47108	0.473141	0.485968	0.511891	0.634675	0.554441	0.597089	0.497184	0.511361	0.514561	0.522504	0.4872	0.488109	0.45711	0.459159	0.439886	0.46083	0.477902	0.479445	0.409616	0.43412	0.444547	0.487385	0.316915	0.366495	0.503295	0.454057	0.466633	0.501143
19.5637	127	F	7	104	89	95	White	Discovery	0.37092	0.401933	0.401995	0.435545	0.250541	0.317303	0.580718	0.582223	0.349632	0.377129	0.355065	0.400984	0.429749	0.476063	0.420366	0.441038	0.606072	0.519384	0.549376	0.429858	0.466165	0.441913	0.480136	0.423958	0.436331	0.441371	0.417723	0.419327	0.410175	0.457465	0.45048	0.348123	0.370396	0.385825	0.413115	0.33172	0.381813	0.461441	0.406702	0.429585	0.452806
17.3486	121	F	8	89	90	87	White	Discovery	0.393795	0.403525	0.449138	0.492751	0.354643	0.386417	0.553637	0.568552	0.389353	0.412781	0.396161	0.422092	0.48131	0.505262	0.494104	0.52641	0.628649	0.541927	0.597808	0.494743	0.507539	0.521386	0.523148	0.48074	0.478274	0.452737	0.446374	0.437729	0.441035	0.472939	0.469456	0.394672	0.421605	0.433356	0.451188	0.304706	0.324999	0.502435	0.446129	0.46418	0.498043
15.3053	117	F	7	98	87	91	White	Discovery	0.393805	0.392948	0.348909	0.449577	0.363198	0.319651	0.594117	0.601705	0.363466	0.398876	0.414064	0.43461	0.456159	0.467262	0.460592	0.476081	0.599465	0.504161	0.556147	0.474373	0.509448	0.488159	0.524736	0.467928	0.479455	0.455753	0.419903	0.444946	0.41997	0.475503	0.449172	0.347525	0.396449	0.437171	0.433149	0.32376	0.354309	0.477362	0.435561	0.445295	0.474335
23.2669	126	F	4	99	89	92	White	Discovery	0.374318	0.387736	0.331209	0.401005	0.288231	0.252759	0.558008	0.536756	0.364731	0.382865	0.383591	0.399361	0.41509	0.453304	0.462783	0.449211	0.623075	0.463195	0.539602	0.462506	0.48475	0.481144	0.504825	0.452859	0.440521	0.40215	0.397619	0.416911	0.398374	0.410466	0.415035	0.39424	0.392762	0.416806	0.406371	0.3077	0.325928	0.456865	0.414224	0.422603	0.454265
26.5604	124	F	7	97	94	94	White	Discovery	0.373461	0.405595	0.410337	0.528918	0.340031	0.304082	0.624847	0.578126	0.397189	0.447638	0.467354	0.467223	0.475748	0.474181	0.519587	0.493438	0.6746	0.573346	0.611318	0.513738	0.490261	0.516313	0.509493	0.508138	0.437442	0.469024	0.418034	0.491085	0.424169	0.475663	0.427994	0.409239	0.448422	0.460696	0.434502	0.35712	0.36576	0.514042	0.464946	0.455449	0.515498
25.1019	120	F	10	104	92	97	White	Discovery	0.394863	0.409539	0.456576	0.46756	0.341198	0.371985	0.580617	0.56748	0.396682	0.404699	0.368975	0.359157	0.452191	0.46574	0.446009	0.455829	0.607655	0.508214	0.566753	0.460595	0.478452	0.480625	0.500886	0.45064	0.437364	0.43477	0.415803	0.425836	0.420365	0.450477	0.430242	0.365195	0.390794	0.410233	0.425075	0.332976	0.356636	0.475752	0.427685	0.436397	0.474907
18.027	113	F	9	98	98	97	White	Discovery	0.401477	0.409243	0.395643	0.464104	0.353695	0.312264	0.556852	0.541078	0.430016	0.428615	0.46855	0.445983	0.435484	0.455889	0.497812	0.499415	0.618959	0.53702	0.586723	0.475644	0.485343	0.469898	0.504282	0.47458	0.443031	0.416771	0.404967	0.399358	0.398628	0.431597	0.4166	0.393462	0.411135	0.420095	0.381605	0.321005	0.321839	0.488937	0.443858	0.435498	0.493324
17.0751	131	F	9	98	88	91	White	Discovery	0.396415	0.418041	0.508679	0.500899	0.360009	0.377806	0.600038	0.607995	0.406181	0.428608	0.435619	0.461797	0.513987	0.495459	0.514442	0.517372	0.653833	0.534456	0.608959	0.495372	0.52543	0.507779	0.543398	0.491799	0.488899	0.446592	0.443594	0.433804	0.42796	0.474706	0.477056	0.402751	0.425638	0.49044	0.493807	0.309053	0.386141	0.514401	0.473584	0.475231	0.516423
18.7863	117	F	8	72	74	67	White	Discovery	0.368557	0.376078	0.429242	0.485461	0.305021	0.325873	0.604967	0.586132	0.37536	0.418177	0.402963	0.42914	0.437675	0.438152	0.462139	0.462225	0.637562	0.542782	0.593393	0.472273	0.506154	0.502176	0.522555	0.462798	0.477607	0.469597	0.436808	0.465665	0.433483	0.479926	0.455512	0.396634	0.394508	0.431072	0.443019	0.339059	0.369973	0.493373	0.43816	0.445681	0.491579
27.1273	124	F	9	89	92	89	White	Discovery	0.38389	0.430441	0.387075	0.388663	0.303991	0.348285	0.541103	0.534658	0.343798	0.34182	0.35163	0.40018	0.424644	0.484137	0.421779	0.435382	0.617228	0.534865	0.547784	0.45306	0.430014	0.470007	0.442402	0.446296	0.403368	0.411079	0.427008	0.402437	0.405927	0.41987	0.462211	0.344125	0.369459	0.393037	0.405959	0.32573	0.385655	0.456464	0.400593	0.420029	0.454654
19.1096	126	F	9	95	94	93	White	Discovery	0.343069	0.412943	0.496362	0.535199	0.381403	0.344313	0.619882	0.613909	0.429814	0.393588	0.479211	0.438181	0.470968	0.550472	0.515789	0.536284	0.669847	0.595203	0.637647	0.522233	0.536324	0.50838	0.549094	0.521941	0.50392	0.477147	0.458067	0.45112	0.453979	0.50074	0.475881	0.445141	0.459054	0.495398	0.478737	0.310468	0.349396	0.535196	0.483311	0.483097	0.537439
16.5192	115	F	9	96	87	89	White	Discovery	0.381678	0.385269	0.503227	0.515226	0.342916	0.353212	0.585846	0.609533	0.400333	0.438719	0.431928	0.464674	0.489859	0.543971	0.500007	0.524823	0.6813	0.594626	0.635146	0.516891	0.546812	0.519242	0.558526	0.515352	0.525094	0.466858	0.457019	0.438963	0.449635	0.489383	0.489522	0.396771	0.422064	0.462462	0.465804	0.331075	0.356991	0.528173	0.463748	0.483282	0.52168
17.1186	116	F	8	76	86	77	White	Discovery	0.395308	0.372919	0.388617	0.514651	0.235291	0.320952	0.595801	0.580393	0.337061	0.435863	0.431195	0.452	0.462743	0.466113	0.500289	0.512885	0.642103	0.526245	0.589316	0.490951	0.510509	0.511352	0.524395	0.482062	0.477014	0.459994	0.403111	0.453888	0.402732	0.480645	0.417445	0.404287	0.421409	0.464687	0.406861	0.366034	0.345957	0.494496	0.446357	0.447817	0.4928
14.0479	108	F	9	91	86	86	White	Discovery	0.388975	0.360878	0.415657	0.511813	0.34466	0.318163	0.599198	0.62057	0.367568	0.414506	0.404813	0.432074	0.443376	0.450845	0.467389	0.466018	0.65274	0.504156	0.582782	0.494589	0.516714	0.508509	0.530019	0.491361	0.493383	0.487663	0.469518	0.468756	0.456294	0.511851	0.500617	0.398429	0.413603	0.460322	0.464078	0.315816	0.330968	0.497352	0.450245	0.46139	0.494246
21.8474	124	F	8	88	96	90	White	Discovery	0.388705	0.385252	0.455524	0.512504	0.318043	0.371448	0.582718	0.579439	0.428306	0.451593	0.45381	0.434853	0.516199	0.498494	0.517981	0.520379	0.630016	0.547696	0.589392	0.483287	0.502446	0.498602	0.515676	0.477064	0.480819	0.442389	0.422447	0.419778	0.417946	0.461422	0.44133	0.416749	0.424729	0.44899	0.458593	0.325728	0.334363	0.50591	0.465806	0.464422	0.504515
19.7858	112	F	9	100	92	94	White	Discovery	0.388253	0.39062	0.430017	0.47861	0.363123	0.374682	0.586585	0.591693	0.390519	0.423014	0.419921	0.449533	0.470576	0.507317	0.468521	0.506774	0.621503	0.493915	0.565507	0.462822	0.491725	0.480447	0.507289	0.458019	0.467907	0.434607	0.433941	0.406919	0.432413	0.456668	0.453259	0.364089	0.406415	0.423912	0.445647	0.328875	0.348973	0.487056	0.437074	0.460031	0.480074
20.5796	113	F	7	97	92	92	White	Discovery	0.410971	0.398931	0.4926	0.517256	0.332416	0.403183	0.617759	0.613907	0.390211	0.446051	0.442563	0.456802	0.495322	0.513453	0.527413	0.549975	0.659012	0.594708	0.620585	0.508324	0.508881	0.515284	0.528538	0.502788	0.471319	0.466794	0.435306	0.455455	0.430954	0.484409	0.458015	0.407637	0.437268	0.472497	0.458876	0.331998	0.366254	0.523284	0.471564	0.475361	0.520615
16.2119	125	F	9	100	94	95	White	Discovery	0.399552	0.407699	0.503385	0.555053	0.334684	0.391253	0.644746	0.645138	0.425628	0.449298	0.444756	0.457995	0.505046	0.524657	0.511451	0.535294	0.668403	0.571052	0.61983	0.54616	0.54255	0.55156	0.558533	0.539899	0.505495	0.497987	0.495891	0.485799	0.489461	0.516098	0.522976	0.430664	0.432859	0.478076	0.498624	0.328904	0.363725	0.533095	0.486001	0.499691	0.528341
16.4223	120	F	9	94	88	89	White	Discovery	0.427808	0.408912	0.446937	0.497666	0.386091	0.391305	0.577795	0.572492	0.388775	0.404876	0.433754	0.444424	0.498388	0.486008	0.474641	0.495405	0.647101	0.534141	0.568642	0.472422	0.485871	0.481819	0.497674	0.471366	0.467348	0.429522	0.413068	0.400985	0.39946	0.44943	0.439589	0.371695	0.395751	0.398131	0.435154	0.364211	0.348417	0.485082	0.44027	0.447024	0.482289
15.9668	114	F	6	101	100	100	White	Discovery	0.379122	0.381198	0.397449	0.47309	0.397237	0.349915	0.567545	0.574452	0.365103	0.412008	0.430432	0.440444	0.497866	0.484372	0.492106	0.50758	0.580539	0.528362	0.569381	0.46283	0.471378	0.47743	0.480584	0.458319	0.456703	0.472522	0.440481	0.440551	0.415369	0.498842	0.480586	0.372346	0.405893	0.422953	0.425817	0.2974	0.318665	0.487633	0.44345	0.449579	0.487294
25.3932	123	F	2	77	82	75	White	Discovery	0.38349	0.374034	0.414377	0.500498	0.350088	0.32597	0.55822	0.574248	0.367623	0.403892	0.410797	0.427637	0.458267	0.477038	0.4678	0.48277	0.600415	0.528189	0.554485	0.451996	0.462179	0.485256	0.47754	0.440398	0.440377	0.433345	0.441617	0.436709	0.441944	0.450928	0.456681	0.373535	0.385358	0.44491	0.43867	0.339788	0.312352	0.475519	0.434107	0.446315	0.472723
19.7416	108	F	3	99	81	88	White	Discovery	0.367835	0.381772	0.463332	0.480817	0.356563	0.330803	0.573827	0.567408	0.378269	0.398327	0.424051	0.409178	0.466495	0.454891	0.504347	0.499996	0.630183	0.528342	0.573844	0.488077	0.496081	0.512006	0.50987	0.476533	0.465733	0.417859	0.405984	0.414006	0.412711	0.433932	0.411845	0.35448	0.407118	0.445529	0.436999	0.322783	0.339747	0.48387	0.440899	0.439288	0.486992
15.1774	123	F	10	95	89	90	White	Discovery	0.382311	0.394671	0.466146	0.481055	0.345865	0.380496	0.578762	0.586459	0.392149	0.393392	0.419609	0.412035	0.503527	0.512475	0.508621	0.505555	0.598913	0.522834	0.593334	0.514205	0.525436	0.525333	0.547152	0.509421	0.485761	0.453648	0.450219	0.447378	0.441667	0.471707	0.476452	0.410902	0.41402	0.474511	0.484054	0.311413	0.346741	0.505587	0.465786	0.463771	0.50901
15.8838	120	F	5	89	83	83	White	Discovery	0.370457	0.413533	0.448546	0.555856	0.345845	0.274539	0.614758	0.529043	0.405215	0.413198	0.457792	0.358998	0.44864	0.503304	0.507557	0.508901	0.549638	0.516203	0.580019	0.509315	0.468537	0.512324	0.470194	0.504232	0.440988	0.481328	0.438228	0.454214	0.440215	0.502859	0.438881	0.398004	0.430935	0.450515	0.44971	0.327703	0.361859	0.496824	0.461794	0.453345	0.504051
14.587	126	F	9	101	91	95	White	Discovery	0.428868	0.425106	0.457404	0.510631	0.284121	0.301346	0.600215	0.590734	0.396793	0.415549	0.426414	0.453877	0.481625	0.507756	0.49746	0.50476	0.650347	0.506671	0.578724	0.46544	0.515294	0.47954	0.529662	0.457698	0.482464	0.451619	0.455289	0.441783	0.442113	0.466392	0.478776	0.383013	0.416665	0.436348	0.45283	0.326584	0.377984	0.500798	0.451005	0.472469	0.496251
14.7149	131	F	9	114	93	104	White	Discovery	0.396682	0.383113	0.467302	0.52878	0.324276	0.350601	0.587118	0.570745	0.385311	0.423644	0.394985	0.416522	0.495739	0.484979	0.529144	0.535344	0.608896	0.515004	0.568021	0.513184	0.508201	0.52622	0.526342	0.507301	0.470692	0.460161	0.418652	0.437097	0.422934	0.482954	0.43254	0.396292	0.418512	0.449181	0.473852	0.329227	0.344227	0.494723	0.460979	0.460716	0.491484
16.8504	116	F	7	96	83	87	White	Discovery	0.430353	0.387928	0.504363	0.530292	0.365756	0.355743	0.568236	0.595794	0.398652	0.432717	0.428325	0.430988	0.50321	0.488596	0.519677	0.528799	0.652259	0.561143	0.60141	0.507398	0.51681	0.515637	0.533824	0.502363	0.483046	0.455634	0.45056	0.432474	0.452129	0.478422	0.470867	0.40838	0.398169	0.472017	0.467682	0.352345	0.360154	0.5106	0.469669	0.46819	0.511024
15.1372	109	F	8	97	82	87	White	Discovery	0.392403	0.389193	0.419525	0.434876	0.34344	0.336832	0.564875	0.565889	0.376259	0.396449	0.419485	0.425643	0.49024	0.479492	0.488484	0.468262	0.57594	0.547331	0.573536	0.494341	0.499247	0.498451	0.508684	0.492255	0.476234	0.455803	0.436763	0.457352	0.421942	0.470023	0.473524	0.406225	0.398723	0.454735	0.462432	0.301095	0.338578	0.488568	0.449921	0.447343	0.488028
15.5279	108	F	9	98	87	90	White	Discovery	0.420859	0.419576	0.480823	0.484217	0.456762	0.448769	0.593798	0.604939	0.408674	0.426128	0.456396	0.483022	0.510464	0.503817	0.510131	0.515051	0.661808	0.562041	0.606481	0.49938	0.509352	0.51963	0.514395	0.489597	0.502518	0.47694	0.458697	0.452971	0.455105	0.499358	0.482463	0.410845	0.443899	0.467407	0.468765	0.347318	0.355308	0.521146	0.474214	0.475806	0.520395
18.2517	120	F	9	84	88	83	White	Discovery	0.40892	0.390143	0.388941	0.454735	0.304632	0.32441	0.579136	0.608926	0.391952	0.428971	0.39711	0.433857	0.457671	0.481195	0.48703	0.494658	0.600451	0.523623	0.570858	0.478706	0.505683	0.499685	0.525754	0.470906	0.468953	0.464346	0.465583	0.454733	0.471608	0.484086	0.485312	0.383836	0.410573	0.46838	0.4807	0.320638	0.317353	0.491288	0.446602	0.465249	0.486042
15.3914	112	F	9	95	92	92	White	Discovery	0.394862	0.396611	0.418762	0.445361	0.254019	0.278456	0.557205	0.562372	0.377924	0.40801	0.392598	0.392048	0.496402	0.489369	0.499839	0.522601	0.618692	0.490952	0.57358	0.472353	0.486986	0.489231	0.494315	0.465245	0.467999	0.443722	0.420768	0.412037	0.410498	0.460033	0.433822	0.373018	0.422629	0.406224	0.417941	0.33331	0.331805	0.48641	0.43667	0.445267	0.487081
23.3161	122	F	8	91	83	84	White	Discovery	0.42417	0.412005	0.431353	0.472507	0.328999	0.396992	0.610723	0.641185	0.415068	0.442757	0.453695	0.478744	0.528462	0.532878	0.533356	0.546682	0.679498	0.541374	0.609614	0.510438	0.534285	0.519226	0.548076	0.505485	0.507426	0.461446	0.476404	0.439694	0.474717	0.484865	0.504286	0.400756	0.414777	0.460204	0.482392	0.337649	0.370937	0.524141	0.47486	0.490497	0.518124
19.9766	129	F	8	99	90	92	White	Discovery	0.402732	0.404984	0.452297	0.508172	0.350862	0.382645	0.601481	0.587846	0.409359	0.42996	0.411961	0.444999	0.506266	0.48577	0.508279	0.522483	0.658927	0.573165	0.60908	0.486144	0.496123	0.493706	0.508594	0.482921	0.471882	0.474692	0.454636	0.461782	0.456427	0.495237	0.471546	0.380838	0.418995	0.460331	0.48222	0.341428	0.381194	0.515209	0.464015	0.470543	0.513783
19.2367	131	F	9	99	88	92	White	Discovery	0.375633	0.414408	0.487037	0.503221	0.266926	0.331125	0.555136	0.540787	0.402711	0.372811	0.438673	0.451825	0.39996	0.511669	0.496853	0.50395	0.635791	0.510093	0.568323	0.450989	0.468083	0.462682	0.483873	0.447673	0.432235	0.44936	0.44807	0.444173	0.420918	0.460685	0.49041	0.415393	0.409661	0.418489	0.417564	0.31081	0.387129	0.483441	0.435266	0.448479	0.477217
17.8275	130	F	9	99	89	92	White	Discovery	0.420447	0.427618	0.43733	0.475553	0.316412	0.345118	0.602577	0.602525	0.418451	0.428105	0.464873	0.467027	0.522342	0.52025	0.508352	0.507158	0.653393	0.586712	0.61479	0.510901	0.540991	0.526397	0.5594	0.504626	0.502053	0.462659	0.452486	0.448311	0.449892	0.480239	0.477022	0.404146	0.423327	0.460537	0.473455	0.360789	0.414779	0.519319	0.470661	0.47724	0.518598
17.3468	124	F	7	92	86	86	White	Discovery	0.388886	0.376924	0.410476	0.440015	0.286014	0.363771	0.568973	0.59353	0.387146	0.414123	0.437812	0.459159	0.487804	0.516631	0.498379	0.489771	0.667809	0.526556	0.589099	0.481575	0.496649	0.50577	0.516683	0.474572	0.465328	0.446314	0.423493	0.438942	0.424198	0.467806	0.447448	0.41187	0.382593	0.45979	0.433063	0.296625	0.309977	0.496686	0.452067	0.452243	0.495921
17.1188	119	F	10	104	87	94	White	Discovery	0.392981	0.405026	0.436041	0.471881	0.247559	0.279564	0.548294	0.565019	0.343292	0.377578	0.374259	0.384207	0.4768	0.499215	0.483255	0.503162	0.644293	0.4981	0.570397	0.456853	0.508781	0.470714	0.523089	0.451058	0.477111	0.444498	0.438907	0.445134	0.433271	0.458861	0.463532	0.381126	0.400592	0.432935	0.447375	0.327916	0.343577	0.48429	0.4316	0.453023	0.475568
17.5821	131	F	9	108	79	92	White	Discovery	0.412916	0.431303	0.482717	0.492753	0.366204	0.330292	0.619821	0.594187	0.434615	0.425525	0.495263	0.500441	0.486507	0.520062	0.526182	0.543317	0.676947	0.582289	0.624083	0.518582	0.551033	0.532015	0.575597	0.51484	0.504878	0.475326	0.448199	0.474238	0.453828	0.487837	0.46096	0.431451	0.472524	0.445866	0.477117	0.318543	0.408234	0.529524	0.477233	0.483703	0.528208
15.7644	123	F	1	114	89	101	White	Discovery	0.464667	0.422251	0.397253	0.522319	0.310673	0.333966	0.584175	0.59946	0.351614	0.403642	0.422477	0.454333	0.496667	0.504888	0.474706	0.478605	0.638225	0.540476	0.585758	0.463749	0.463647	0.476614	0.475194	0.456317	0.444504	0.506053	0.430568	0.488711	0.441263	0.52664	0.446923	0.373179	0.415292	0.453191	0.430787	0.449838	0.398261	0.495851	0.455181	0.455386	0.489546
21.7327	114	F	9	88	81	81	White	Discovery	0.411737	0.389321	0.52335	0.574678	0.339912	0.340173	0.605289	0.619896	0.398069	0.417639	0.434786	0.459041	0.531935	0.533436	0.517197	0.518673	0.693966	0.580667	0.63116	0.5389	0.544261	0.545679	0.555007	0.535597	0.52674	0.522132	0.521042	0.483965	0.506792	0.544944	0.556264	0.403292	0.423245	0.473273	0.506946	0.338226	0.350326	0.538039	0.487152	0.502391	0.532163
15.1863	109	F	NA	95	86	88	White	Discovery	0.407095	0.409737	0.492767	0.512977	0.314212	0.288334	0.586553	0.592114	0.387319	0.394351	0.445799	0.497106	0.508082	0.530865	0.507978	0.528275	0.633249	0.545668	0.588916	0.490797	0.506566	0.492941	0.517346	0.488927	0.492485	0.468774	0.480824	0.439738	0.476245	0.49181	0.514684	0.395003	0.423153	0.442629	0.489213	0.319915	0.366508	0.507157	0.460353	0.48068	0.502272
15.9398	118	F	8	88	86	84	White	Discovery	0.421342	0.384244	0.450975	0.506421	0.342388	0.375398	0.582078	0.588416	0.349993	0.407361	0.388825	0.428802	0.47006	0.475826	0.488558	0.49983	0.628354	0.545884	0.589093	0.457739	0.489401	0.465142	0.507373	0.456788	0.455347	0.45553	0.440632	0.456535	0.443758	0.47285	0.458983	0.392982	0.431364	0.483372	0.471319	0.362737	0.329908	0.498169	0.450814	0.457948	0.498326
17.6581	121	F	NA	98	93	94	White	Discovery	0.412867	0.430562	0.458191	0.485126	0.357354	0.351615	0.612823	0.628241	0.415073	0.427381	0.406285	0.432875	0.471769	0.503066	0.488552	0.511518	0.642743	0.55737	0.595782	0.487619	0.495216	0.510625	0.509811	0.478192	0.472056	0.448132	0.460314	0.447432	0.461124	0.464092	0.478423	0.377169	0.418957	0.468329	0.47246	0.366631	0.373819	0.5075	0.459354	0.472655	0.504092
15.5962	109	F	8	98	85	90	White	Discovery	0.408457	0.407769	0.446802	0.539726	0.337381	0.402685	0.605228	0.603242	0.368404	0.413187	0.44837	0.489072	0.509592	0.513644	0.490651	0.493549	0.692016	0.597195	0.637544	0.499343	0.535561	0.511948	0.550693	0.494216	0.497577	0.492004	0.468745	0.457594	0.466815	0.512927	0.488631	0.40233	0.435456	0.469125	0.500831	0.356487	0.335801	0.530066	0.465084	0.482633	0.524908
22.0876	119	F	9	99	91	93	White	Discovery	0.400571	0.412455	0.386172	0.475004	0.367439	0.3723	0.573589	0.569601	0.399804	0.408057	0.438806	0.466432	0.508722	0.525843	0.520057	0.548612	0.634023	0.542147	0.578422	0.497356	0.491543	0.512315	0.506447	0.488045	0.458999	0.451581	0.442073	0.429908	0.438388	0.465662	0.460111	0.389104	0.414886	0.41909	0.448217	0.311542	0.353499	0.497542	0.453149	0.464101	0.491472
18.9393	131	F	9	113	88	100	White	Discovery	0.332225	0.35776	0.398704	0.463398	0.153054	0.189684	0.472576	0.484646	0.329923	0.334908	0.303071	0.31185	0.451064	0.465686	0.445139	0.465107	0.502029	0.457918	0.51093	0.375035	0.444423	0.400373	0.459629	0.36036	0.40499	0.387725	0.376356	0.375704	0.363613	0.397939	0.392706	0.373113	0.380546	0.36971	0.366022	0.263898	0.292899	0.430554	0.381976	0.398131	0.424645
18.313	112	F	7	90	83	83	White	Discovery	0.411685	0.420197	0.445309	0.464253	0.349847	0.372865	0.591723	0.605792	0.420745	0.437752	0.448163	0.460958	0.486247	0.506266	0.50219	0.55038	0.680758	0.564815	0.60864	0.496153	0.534147	0.503709	0.551575	0.493018	0.505579	0.449714	0.458631	0.436016	0.45574	0.475289	0.481658	0.369048	0.431407	0.455069	0.478257	0.365324	0.416867	0.515858	0.461374	0.481423	0.511057
16.8019	116	F	5	90	84	84	White	Discovery	0.414882	0.355417	0.442632	0.521561	0.3194	0.362356	0.587714	0.540458	0.427883	0.428304	0.455971	0.381628	0.483368	0.456687	0.514599	0.53042	0.634257	0.579237	0.605105	0.469754	0.496976	0.475281	0.504305	0.464805	0.480329	0.461812	0.445574	0.462902	0.445714	0.471604	0.448946	0.435314	0.453308	0.43838	0.447949	0.40414	0.322758	0.509441	0.459801	0.456691	0.509237
20.2647	115	F	9	97	88	91	White	Discovery	0.400158	0.425629	0.504532	0.52199	0.322159	0.360593	0.575973	0.597048	0.382729	0.406409	0.41688	0.443223	0.500139	0.508304	0.508489	0.510805	0.610697	0.557988	0.586586	0.493132	0.503598	0.521223	0.52261	0.482462	0.464251	0.451041	0.456562	0.437557	0.454684	0.46818	0.476965	0.416117	0.407948	0.435744	0.467258	0.308322	0.362143	0.501857	0.454054	0.469209	0.497304
18.0599	119	F	9	109	81	94	White	Discovery	0.360493	0.383579	0.449722	0.495605	0.321488	0.323282	0.605949	0.597969	0.407885	0.421392	0.431905	0.47044	0.498575	0.531243	0.471107	0.499718	0.657678	0.546734	0.596928	0.506034	0.529882	0.509851	0.546081	0.504075	0.495509	0.484093	0.466491	0.468303	0.461426	0.506246	0.49828	0.394405	0.374756	0.476823	0.487336	0.306479	0.341633	0.511571	0.465277	0.475449	0.509751
20.9991	112	F	9	91	86	85	White	Discovery	0.330517	0.367609	0.394291	0.389542	0.362533	0.351223	0.594289	0.53486	0.392001	0.411465	0.432099	0.385647	0.414566	0.456407	0.453287	0.489515	0.597337	0.533206	0.558279	0.456067	0.481257	0.468512	0.492901	0.450066	0.456055	0.432829	0.413746	0.432454	0.414193	0.443963	0.420791	0.328134	0.349264	0.434584	0.424319	0.324653	0.33194	0.470917	0.42777	0.429824	0.475497
16.6407	116	F	9	84	86	81	White	Discovery	0.362753	0.374815	0.387325	0.433262	0.165151	0.2857	0.559358	0.596354	0.367244	0.406846	0.295078	0.324807	0.448594	0.479753	0.452758	0.469098	0.540698	0.458379	0.529906	0.458035	0.460988	0.478555	0.476554	0.446493	0.426567	0.396717	0.416103	0.389057	0.415022	0.409873	0.439455	0.361319	0.366899	0.422939	0.433809	0.293502	0.335823	0.456621	0.414278	0.432852	0.448375
15.0175	121	F	9	100	87	92	White	Discovery	0.392346	0.391821	0.388839	0.480979	0.220731	0.354903	0.545191	0.526477	0.385708	0.409282	0.404505	0.409732	0.494011	0.463614	0.481806	0.469125	0.605123	0.509923	0.569124	0.473213	0.499104	0.499559	0.513604	0.456953	0.472203	0.460024	0.417407	0.42625	0.398106	0.482845	0.445701	0.390793	0.388289	0.450018	0.432918	0.342694	0.357606	0.483422	0.443803	0.440235	0.483947
23.0454	118	F	8	NA	NA	NA	White	Discovery	0.338694	0.336944	0.448708	0.496987	0.347476	0.32556	0.583388	0.595514	0.401634	0.403758	0.415727	0.464863	0.486032	0.520311	0.483355	0.48764	0.606648	0.480266	0.544913	0.476477	0.485104	0.49734	0.502646	0.465873	0.45231	0.455392	0.462554	0.457602	0.472785	0.465722	0.478733	0.351669	0.374751	0.430204	0.45927	0.298922	0.31052	0.481228	0.443584	0.460254	0.474387
21.5268	130	F	8	87	97	90	White	Discovery	0.348862	0.39209	0.440591	0.364353	0.219117	0.198501	0.58541	0.536829	0.348246	0.352457	0.405259	0.365126	0.422688	0.463574	0.452291	0.484553	0.577742	0.480823	0.531831	0.443028	0.433876	0.448617	0.446125	0.437192	0.410045	0.427577	0.39489	0.416039	0.387877	0.44495	0.410958	0.347901	0.378588	0.379451	0.410287	0.226332	0.33721	0.451404	0.41192	0.412243	0.455333
20.5576	115	F	10	96	90	91	White	Discovery	0.369477	0.357403	0.392221	0.479482	0.320826	0.35112	0.612616	0.619835	0.346185	0.392559	0.406518	0.413228	0.506306	0.515873	0.497074	0.491046	0.634631	0.508492	0.561176	0.487292	0.476472	0.508115	0.497138	0.477665	0.441396	0.49473	0.484119	0.484775	0.487176	0.514234	0.508824	0.406468	0.395698	0.46735	0.467652	0.285818	0.302722	0.489848	0.457485	0.463833	0.48623
14.6909	131	F	9	85	80	78	White	Discovery	0.412397	0.402058	0.422028	0.513991	0.311357	0.315999	0.601436	0.603963	0.410809	0.432698	0.445564	0.465047	0.488853	0.493419	0.513801	0.509232	0.658347	0.556736	0.607866	0.489269	0.506277	0.506081	0.52536	0.4814	0.474069	0.479964	0.464574	0.452873	0.459292	0.504302	0.494163	0.39558	0.401726	0.457153	0.470024	0.32159	0.353587	0.51476	0.464536	0.470777	0.511791
16.4235	122	F	9	87	96	89	White	Discovery	0.394462	0.391064	0.480662	0.557909	0.298928	0.308258	0.627478	0.612962	0.419091	0.439587	0.433185	0.461857	0.52521	0.534362	0.500268	0.509932	0.654366	0.579777	0.620958	0.498379	0.508596	0.510477	0.524227	0.494213	0.482098	0.476161	0.445333	0.468126	0.445321	0.496334	0.4681	0.373387	0.398606	0.434827	0.464061	0.306709	0.297028	0.520321	0.465489	0.475107	0.514969
17.3563	108	F	8	84	78	77	White	Discovery	NA	NA	NA	NA	NA	NA	NA	NA	NA	NA	NA	NA	NA	NA	NA	NA	NA	NA	NA	NA	NA	NA	NA	NA	NA	NA	NA	NA	NA	NA	NA	NA	NA	NA	NA	NA	NA	NA	NA	NA	NA
19.8578	119	F	8	91	90	88	White	Discovery	0.300753	0.325488	0.333658	0.466681	0.320336	0.311736	0.550952	0.506034	0.363228	0.460564	0.415539	0.399508	0.388824	0.426669	0.428747	0.430912	0.157123	0.565456	0.580027	0.404139	0.44865	0.422164	0.452565	0.394607	0.443081	0.490877	0.464864	0.478121	0.450456	0.502421	0.487524	0.408082	0.430002	0.480357	0.501102	0.308924	0.338779	0.49489	0.445169	0.454991	0.493381
17.9673	108	F	1	75	81	73	White	Discovery	0.396738	0.36423	0.436575	0.455318	0.268107	0.343158	0.594056	0.585467	0.392457	0.404095	0.423832	0.417374	0.490019	0.495799	0.480805	0.470566	0.65618	0.532038	0.574599	0.474655	0.508704	0.500593	0.523422	0.466139	0.481471	0.482004	0.443514	0.466233	0.436741	0.501009	0.475897	0.388406	0.395212	0.452121	0.438512	0.328261	0.326826	0.49282	0.452349	0.450973	0.492461
16.2496	122	F	9	87	79	79	White	Discovery	0.377647	0.439707	0.480001	0.405094	0.265483	0.338049	0.510762	0.612295	0.384298	0.337939	0.338186	0.387617	0.468719	0.525856	0.492229	0.501781	0.555625	0.470767	0.544453	0.466073	0.495826	0.486295	0.508956	0.458198	0.463185	0.430545	0.472991	0.410529	0.476036	0.440315	0.489304	0.391513	0.419413	0.389518	0.457339	0.255697	0.41845	0.477115	0.424896	0.461598	0.464317
18.9535	119	F	6	85	86	82	White	Discovery	0.407735	0.44116	0.478639	0.549437	0.351677	0.357882	0.643435	0.644002	0.448446	0.473446	0.461538	0.464958	0.511431	0.540046	0.524559	0.547168	0.690282	0.608733	0.640089	0.536876	0.563788	0.551333	0.578997	0.528572	0.52682	0.479166	0.461966	0.465434	0.453785	0.506103	0.497591	0.418075	0.444312	0.492501	0.488785	0.357711	0.385216	0.54267	0.489822	0.500751	0.539813
18.6376	128	F	10	91	92	89	White	Discovery	0.39928	0.384113	0.468497	0.479031	0.298856	0.371318	0.541878	0.553961	0.367274	0.402075	0.441303	0.467596	0.509521	0.494307	0.502173	0.510664	0.643395	0.556398	0.588529	0.479311	0.491296	0.49095	0.504267	0.475926	0.467501	0.445164	0.436589	0.427518	0.428941	0.466661	0.462382	0.389197	0.415789	0.436966	0.445498	0.332692	0.355276	0.499357	0.449662	0.454951	0.498044
15.0383	117	F	10	NA	NA	NA	White	Discovery	0.392764	0.41882	0.441569	0.437578	0.265684	0.342616	0.550946	0.584072	0.354543	0.364348	0.405609	0.421297	0.459499	0.502394	0.473794	0.500429	0.614528	0.534046	0.565748	0.465549	0.485723	0.463209	0.496908	0.467631	0.4712	0.411313	0.448007	0.405583	0.442821	0.424848	0.47278	0.404325	0.41823	0.402481	0.450882	0.332964	0.392377	0.480708	0.425682	0.452941	0.471456
15.1073	108	F	9	85	87	82	White	Discovery	0.408297	0.39169	0.408128	0.48387	0.320758	0.372172	0.607109	0.608249	0.398621	0.430661	0.41218	0.408368	0.479304	0.513021	0.502958	0.513095	0.658075	0.525753	0.58297	0.485924	0.501035	0.516494	0.520175	0.472506	0.468451	0.487345	0.433705	0.455671	0.429617	0.510511	0.462085	0.386613	0.401364	0.439897	0.438168	0.316057	0.349326	0.499621	0.454685	0.46155	0.494736
17.1608	122	F	9	92	89	88	White	Discovery	0.372288	0.398329	0.478636	0.504818	0.313413	0.357042	0.53282	0.59038	0.400497	0.377473	0.373083	0.444829	0.507225	0.489015	0.520618	0.524557	0.595059	0.527265	0.573658	0.495863	0.530284	0.529265	0.544687	0.479561	0.500388	0.448003	0.463979	0.435222	0.454391	0.461572	0.489239	0.409579	0.433639	0.458291	0.465077	0.305588	0.331231	0.496619	0.453829	0.466861	0.494028
17.0996	131	F	8	123	90	107	White	Discovery	0.411522	0.416152	0.403416	0.563812	0.270059	0.340671	0.578882	0.58044	0.366637	0.408765	0.41558	0.428265	0.507666	0.510893	0.513775	0.510911	0.692984	0.559691	0.628984	0.498086	0.516546	0.506908	0.527544	0.497122	0.494753	0.496001	0.467522	0.465487	0.467594	0.51761	0.491262	0.379983	0.437548	0.483621	0.48071	0.387109	0.397227	0.523728	0.465161	0.476274	0.519985
16.4631	127	F	8	83	78	76	White	Discovery	0.41451	0.426445	0.469194	0.515521	0.347838	0.333003	0.598243	0.609121	0.425286	0.453486	0.476216	0.477248	0.499109	0.503882	0.507573	0.507327	0.663822	0.601264	0.619732	0.539666	0.520959	0.538477	0.530686	0.536563	0.495907	0.481694	0.467672	0.461672	0.474001	0.505609	0.485552	0.392653	0.431684	0.467803	0.481819	0.361974	0.382574	0.524797	0.476555	0.479744	0.526059
31.6381	126	F	9	98	95	95	White	Discovery	0.382445	0.380341	0.385557	0.488015	0.298412	0.26916	0.586724	0.586112	0.407065	0.403497	0.437994	0.455637	0.486948	0.479192	0.487977	0.499792	0.645563	0.507383	0.578255	0.490191	0.500146	0.511486	0.513962	0.482877	0.477013	0.463717	0.445202	0.454863	0.43478	0.477542	0.468405	0.376444	0.414426	0.449685	0.455011	0.307861	0.329303	0.495258	0.450884	0.457263	0.492214
16.6364	108	F	7	94	86	87	White	Discovery	NA	NA	NA	NA	NA	NA	NA	NA	NA	NA	NA	NA	NA	NA	NA	NA	NA	NA	NA	NA	NA	NA	NA	NA	NA	NA	NA	NA	NA	NA	NA	NA	NA	NA	NA	NA	NA	NA	NA	NA	NA
17.4207	114	F	9	113	91	102	White	Discovery	0.407827	0.419964	0.437739	0.444287	0.372459	0.368239	0.580747	0.581288	0.380874	0.40591	0.445303	0.42467	0.467418	0.492416	0.495345	0.528105	0.650507	0.542316	0.594231	0.486742	0.50797	0.502888	0.526884	0.476887	0.475898	0.448178	0.430123	0.427079	0.425092	0.469332	0.453174	0.379088	0.402823	0.450323	0.486828	0.320468	0.357141	0.50332	0.452933	0.461354	0.499587
15.4658	119	F	10	94	83	86	White	Discovery	0.425959	0.407053	0.41284	0.471136	0.288677	0.381042	0.591488	0.598982	0.352682	0.419124	0.412513	0.427023	0.496053	0.500485	0.477245	0.508329	0.639304	0.511844	0.582342	0.475747	0.531093	0.473752	0.55069	0.476958	0.493651	0.498682	0.461812	0.471292	0.43833	0.521633	0.505405	0.38113	0.401216	0.450742	0.458618	0.32632	0.342252	0.499521	0.452693	0.47119	0.493445
16.4887	110	F	8	100	85	90	White	Discovery	0.374908	0.383295	0.338248	0.435077	0.384794	0.354535	0.578233	0.5406	0.344658	0.411602	0.424076	0.436846	0.443367	0.523457	0.461807	0.496506	0.601342	0.545181	0.566511	0.478036	0.479049	0.479548	0.492964	0.476589	0.45419	0.446215	0.410243	0.437178	0.392286	0.465514	0.4386	0.35994	0.39686	0.401087	0.405563	0.365954	0.325883	0.478349	0.422368	0.443172	0.470802
23.5403	125	F	8	90	87	85	White	Discovery	0.391215	0.386162	0.459763	0.499714	0.384906	0.375514	0.593026	0.578106	0.38691	0.405882	0.432084	0.43691	0.474519	0.486301	0.501778	0.492813	0.653405	0.539113	0.591902	0.487239	0.50176	0.499451	0.520514	0.482494	0.459247	0.464184	0.4482	0.454091	0.457826	0.479878	0.458989	0.407653	0.402416	0.46874	0.48277	0.343104	0.342893	0.502573	0.459153	0.459792	0.504582
15.7493	115	F	9	103	82	90	White	Discovery	0.262963	0.285109	0.411121	0.324622	0.280141	0.277243	0.573457	0.592848	0.359592	0.380463	0.351681	0.392213	0.367185	0.441001	0.450459	0.464264	0.576701	0.499409	0.516493	0.433729	0.485495	0.453427	0.501006	0.420689	0.455054	0.457661	0.454304	0.442279	0.426382	0.47142	0.502413	0.347241	0.359307	0.416306	0.435536	0.274671	0.262655	0.451596	0.408692	0.430223	0.441398
16.5959	110	F	9	86	83	81	White	Discovery	0.424592	0.406213	0.445773	0.558356	0.361656	0.353373	0.621342	0.618369	0.376943	0.405851	0.433841	0.447187	0.495155	0.498652	0.511795	0.540157	0.671677	0.56175	0.614538	0.500454	0.520741	0.521691	0.529669	0.491812	0.495107	0.511004	0.480437	0.489768	0.465134	0.534251	0.516304	0.400715	0.419744	0.478992	0.477125	0.386406	0.384185	0.52049	0.472939	0.480885	0.518174
22.8542	126	F	NA	98	89	91	White	Discovery	0.39174	0.394464	0.500974	0.534261	0.262877	0.318829	0.590654	0.597855	0.375586	0.414247	0.443307	0.466596	0.48737	0.527749	0.517139	0.542833	0.638574	0.555373	0.590942	0.512868	0.548767	0.519323	0.567888	0.507615	0.509157	0.458152	0.456141	0.449161	0.459157	0.473631	0.470076	0.421445	0.465869	0.467008	0.498442	0.312273	0.323157	0.510478	0.464233	0.4846	0.50374
19.9228	110	F	9	82	95	85	White	Discovery	0.372796	0.367	0.454331	0.454058	0.280039	0.314418	0.576138	0.533255	0.397937	0.405537	0.419087	0.426317	0.466311	0.492456	0.505112	0.512207	0.64889	0.530204	0.580748	0.484729	0.492815	0.491246	0.50712	0.483286	0.469011	0.505135	0.435535	0.477937	0.414654	0.522057	0.462279	0.382519	0.412399	0.433972	0.439332	0.318229	0.318652	0.494922	0.452575	0.448922	0.49811
24.8855	113	F	10	NA	NA	NA	White	Discovery	0.398113	0.384328	0.414305	0.484814	0.336409	0.365127	0.528415	0.582789	0.376339	0.412615	0.405676	0.43392	0.455637	0.456463	0.442726	0.465584	0.580945	0.498219	0.527449	0.465255	0.47572	0.466924	0.489605	0.463738	0.450788	0.427793	0.429497	0.411571	0.422333	0.447156	0.461243	0.346591	0.360919	0.425286	0.411719	0.362002	0.369817	0.461236	0.424056	0.436414	0.45707
16.4576	118	F	10	111	89	100	White	Discovery	0.374789	0.388059	0.470214	0.498098	0.314069	0.357676	0.580058	0.600194	0.3919	0.418055	0.418198	0.438103	0.500209	0.513918	0.486847	0.494763	0.62003	0.527352	0.575259	0.475189	0.521105	0.49729	0.533048	0.464357	0.488073	0.440808	0.45082	0.420462	0.43954	0.4611	0.488774	0.369209	0.390296	0.430239	0.462996	0.305909	0.366083	0.49388	0.444217	0.467238	0.485316
18.561	111	F	10	89	92	88	White	Discovery	NA	NA	NA	NA	NA	NA	NA	NA	NA	NA	NA	NA	NA	NA	NA	NA	NA	NA	NA	NA	NA	NA	NA	NA	NA	NA	NA	NA	NA	NA	NA	NA	NA	NA	NA	NA	NA	NA	NA	NA	NA
15.9987	119	F	9	110	87	98	White	Discovery	0.357486	0.355303	0.411124	0.467448	0.303904	0.339076	0.573723	0.582768	0.36804	0.405609	0.408629	0.415804	0.463325	0.472558	0.469343	0.491365	0.65787	0.518935	0.591246	0.504323	0.49591	0.517823	0.516401	0.498486	0.460162	0.440416	0.428504	0.434176	0.435373	0.458318	0.448271	0.364802	0.391588	0.450941	0.460596	0.304537	0.321125	0.492092	0.44042	0.448035	0.489307
23.0919	112	F	9	105	87	95	White	Discovery	0.359741	0.382947	0.441111	0.482256	0.281884	0.328999	0.621108	0.63448	0.387551	0.41119	0.396864	0.395369	0.450733	0.470354	0.494147	0.497865	0.646779	0.551701	0.59413	0.50697	0.526401	0.523916	0.541317	0.498367	0.496849	0.470992	0.461947	0.452829	0.4578	0.491717	0.496468	0.387084	0.391407	0.433585	0.462625	0.310577	0.362564	0.501933	0.450243	0.465512	0.497847
15.3641	124	F	8	103	98	99	White	Discovery	0.405673	0.410837	0.440932	0.447678	0.293961	0.306164	0.60799	0.606201	0.427267	0.422778	0.463282	0.463586	0.528595	0.513122	0.546216	0.535746	0.65756	0.550442	0.600263	0.506646	0.506267	0.523673	0.524529	0.500461	0.476642	0.471653	0.473525	0.478736	0.471501	0.481824	0.495493	0.454682	0.434805	0.466222	0.466326	0.346493	0.3834	0.516154	0.479687	0.476791	0.519615
15.9987	117	F	10	100	87	92	White	Discovery	0.41016	0.398177	0.435076	0.45868	0.36664	0.371313	0.579466	0.599384	0.373574	0.361278	0.378978	0.405428	0.490064	0.504962	0.480809	0.480218	0.604277	0.51855	0.561589	0.453079	0.499126	0.475737	0.514722	0.445224	0.47013	0.437682	0.442073	0.422818	0.436321	0.455759	0.472786	0.376154	0.389369	0.436558	0.459937	0.307043	0.330304	0.483248	0.44076	0.451236	0.478019
16.2655	114	F	9	100	89	93	White	Discovery	0.408971	0.411148	0.455571	0.530363	0.370817	0.402348	0.593945	0.607193	0.422135	0.434735	0.432884	0.443056	0.519259	0.537816	0.511008	0.541622	0.647543	0.551737	0.594763	0.513806	0.549925	0.527293	0.564831	0.503956	0.518203	0.458506	0.45016	0.438537	0.432988	0.477756	0.490589	0.389911	0.391806	0.446049	0.466375	0.326964	0.3635	0.514635	0.468456	0.4846	0.507798
15.7374	131	F	9	109	96	102	White	Discovery	0.4181	0.41815	0.506151	0.479956	0.35619	0.369545	0.657065	0.639956	0.436573	0.393059	0.428576	0.430585	0.514248	0.507781	0.513606	0.512273	0.652386	0.485184	0.578322	0.507463	0.51851	0.514314	0.527426	0.504041	0.500734	0.575349	0.50336	0.542878	0.482695	0.597024	0.546951	0.393284	0.424404	0.481314	0.461116	0.337132	0.345898	0.514975	0.492139	0.482679	0.517022
14.9075	119	F	7	97	88	90	White	Discovery	0.448669	0.423695	0.466039	0.528338	0.365017	0.399555	0.588881	0.581864	0.375599	0.417972	0.421201	0.435935	0.472265	0.477471	0.495946	0.517275	0.674149	0.57719	0.611423	0.490098	0.526763	0.50129	0.535254	0.484032	0.50972	0.464316	0.441518	0.451266	0.433658	0.486319	0.467484	0.39936	0.415027	0.464513	0.458363	0.43484	0.397588	0.512852	0.461478	0.469486	0.508968
16.8626	111	F	8	76	78	72	White	Discovery	0.372831	0.374413	0.388627	0.507135	0.357575	0.38213	0.560034	0.583895	0.375989	0.429632	0.410312	0.438053	0.460614	0.478939	0.484616	0.476118	0.636082	0.545938	0.59218	0.483581	0.507533	0.512713	0.522957	0.4672	0.479945	0.431923	0.412997	0.417968	0.420062	0.453442	0.430593	0.383256	0.412654	0.450351	0.434758	0.302038	0.337516	0.49462	0.438651	0.449609	0.491787
15.5805	131	F	9	102	90	95	White	Discovery	0.411826	0.398185	0.45473	0.512914	0.331538	0.389196	0.610145	0.624119	0.392167	0.419404	0.411892	0.432561	0.455913	0.464052	0.484779	0.499284	0.64628	0.537144	0.591679	0.4936	0.509448	0.501783	0.520628	0.488624	0.490931	0.48138	0.471721	0.460416	0.474771	0.502285	0.499237	0.394898	0.401086	0.448672	0.468109	0.344444	0.362973	0.505203	0.456204	0.466374	0.503096
17.3755	130	F	10	71	85	74	White	Discovery	0.413275	0.425971	0.476021	0.474447	0.343387	0.394615	0.623579	0.621847	0.4146	0.437929	0.44682	0.474783	0.518724	0.537564	0.513434	0.513489	0.639184	0.552165	0.588613	0.475227	0.490332	0.492078	0.506457	0.467329	0.462328	0.479558	0.472643	0.47356	0.476586	0.498022	0.494846	0.394355	0.405742	0.470241	0.483624	0.33056	0.37339	0.511348	0.47223	0.480447	0.507676
15.4555	114	F	10	86	84	82	White	Discovery	0.424991	0.443574	0.50342	0.532686	0.366448	0.399037	0.633357	0.643208	0.412698	0.442428	0.431198	0.45112	0.49276	0.543983	0.497645	0.517354	0.686816	0.569723	0.62642	0.518099	0.540042	0.51764	0.55513	0.517786	0.507513	0.489072	0.457059	0.4799	0.471688	0.509715	0.481111	0.385009	0.397528	0.48449	0.499565	0.359362	0.409653	0.528123	0.478202	0.490724	0.524269
14.7075	131	F	9	104	90	96	White	Discovery	0.411053	0.424106	0.465208	0.514427	0.322354	0.328737	0.58701	0.596072	0.392245	0.423965	0.426127	0.422712	0.51245	0.526906	0.50801	0.519121	0.609375	0.556198	0.603574	0.496755	0.520054	0.513035	0.536707	0.488607	0.491259	0.4557	0.452274	0.437571	0.446472	0.47528	0.476715	0.403944	0.415545	0.449384	0.463887	0.330718	0.382377	0.510191	0.461796	0.472283	0.505278
16.5831	118	F	9	85	91	85	White	Discovery	0.424167	0.407201	0.500987	0.550928	0.389517	0.419936	0.635937	0.629514	0.405997	0.441795	0.469994	0.488164	0.501283	0.517047	0.512957	0.527094	0.653922	0.569413	0.620712	0.501175	0.518459	0.521385	0.540848	0.493631	0.490298	0.486815	0.461246	0.479763	0.451225	0.509029	0.494176	0.411995	0.429959	0.488103	0.481786	0.343449	0.33094	0.527967	0.481141	0.485672	0.525681
16.2142	120	F	10	88	88	85	White	Discovery	0.384647	0.383535	0.442018	0.519856	0.38798	0.392	0.579439	0.585218	0.400851	0.42276	0.438434	0.445464	0.516984	0.539629	0.504855	0.517093	0.678534	0.555279	0.616633	0.511998	0.507476	0.538553	0.525377	0.500889	0.475264	0.473031	0.446156	0.446044	0.448668	0.49715	0.45939	0.383247	0.416891	0.467986	0.508134	0.326897	0.331083	0.517651	0.466338	0.47497	0.514226
25.7959	109	F	7	77	79	73	White	Discovery	0.351475	0.362217	0.386571	0.484456	0.317219	0.360115	0.59379	0.591474	0.397318	0.411447	0.415195	0.43087	0.524315	0.516575	0.524395	0.526105	0.627087	0.556716	0.598706	0.492335	0.509864	0.498039	0.516565	0.487435	0.494755	0.479736	0.457103	0.462346	0.449199	0.497711	0.483949	0.4408	0.446403	0.457152	0.477701	0.302526	0.318401	0.509834	0.464449	0.469926	0.508886
15.8935	126	F	9	93	83	85	White	Discovery	0.422055	0.417461	0.477841	0.506744	0.358561	0.412658	0.619624	0.607754	0.403219	0.42164	0.431683	0.440825	0.483149	0.504267	0.510849	0.52066	0.674608	0.542829	0.613901	0.519627	0.530514	0.527633	0.550407	0.512734	0.494339	0.458972	0.445795	0.478889	0.46043	0.469724	0.458114	0.41067	0.420346	0.483047	0.490477	0.34401	0.353005	0.518974	0.472881	0.475796	0.516877
19.2262	109	F	9	101	90	94	White	Discovery	0.374901	0.399749	0.396557	0.481122	0.347943	0.355303	0.619864	0.617371	0.409657	0.411793	0.41375	0.434797	0.448091	0.485106	0.472102	0.496297	0.573626	0.550632	0.579228	0.490279	0.520012	0.49717	0.531574	0.486614	0.490829	0.477707	0.449445	0.463976	0.432245	0.499778	0.487112	0.357523	0.406156	0.458737	0.477043	0.28506	0.35311	0.497732	0.450137	0.466841	0.490556
20.2338	112	F	9	92	92	90	White	Discovery	0.404068	0.40762	0.463755	0.509388	0.350671	0.405538	0.579652	0.581672	0.424336	0.432067	0.416215	0.440988	0.506985	0.484103	0.519975	0.529075	0.636854	0.543435	0.591623	0.505027	0.525066	0.516169	0.541248	0.501284	0.487099	0.462332	0.443171	0.427961	0.441108	0.487374	0.45885	0.413836	0.444902	0.459534	0.479767	0.317721	0.333488	0.510214	0.467594	0.472553	0.50937
20.6658	110	F	9	91	76	79	White	Discovery	0.400394	0.401726	0.451767	0.454249	0.367309	0.354344	0.580379	0.587628	0.421404	0.434584	0.431272	0.464199	0.493154	0.481526	0.5012	0.503993	0.651005	0.561982	0.593361	0.484861	0.506235	0.491269	0.515269	0.480959	0.483551	0.465062	0.455999	0.445508	0.452899	0.484453	0.482483	0.402338	0.416057	0.452101	0.468147	0.310409	0.357838	0.504433	0.460027	0.464295	0.502485
26.2118	112	F	7	88	82	81	White	Discovery	0.379313	0.381042	0.442598	0.528	0.334477	0.375194	0.57007	0.585357	0.421885	0.45046	0.418531	0.437333	0.47189	0.48181	0.505125	0.514898	0.659697	0.537437	0.604066	0.510795	0.511133	0.507843	0.519728	0.508946	0.494681	0.464082	0.425334	0.436342	0.429319	0.486646	0.444894	0.416998	0.412859	0.458546	0.463443	0.313522	0.338052	0.509136	0.460329	0.46424	0.509112
15.4075	108	F	9	92	76	80	White	Discovery	0.419483	0.410731	0.461337	0.517603	0.317436	0.331423	0.60908	0.604838	0.397518	0.425524	0.416546	0.41853	0.503657	0.501542	0.49213	0.494555	0.620975	0.527563	0.58778	0.501658	0.506218	0.512604	0.517834	0.498259	0.485953	0.474227	0.446899	0.450331	0.427577	0.495559	0.485263	0.405957	0.429344	0.455017	0.445137	0.329791	0.331155	0.504414	0.464064	0.46485	0.505283
15.2455	122	F	9	100	87	92	White	Discovery	0.402578	0.38755	0.394685	0.456273	0.380069	0.37262	0.590916	0.57182	0.382128	0.40641	0.422963	0.426331	0.4938	0.483673	0.486629	0.497847	0.608211	0.516677	0.561873	0.473699	0.47188	0.492527	0.486363	0.464569	0.440367	0.466016	0.429464	0.439323	0.415682	0.489602	0.463514	0.393555	0.410161	0.420866	0.423997	0.329524	0.335182	0.482312	0.44758	0.444675	0.483712
17.8419	121	F	9	90	92	89	White	Discovery	0.41497	0.402317	0.485368	0.538284	0.296824	0.386175	0.559711	0.580681	0.409272	0.427055	0.472512	0.455373	0.483173	0.501734	0.521243	0.536122	0.662487	0.582486	0.613396	0.496829	0.518092	0.505158	0.529579	0.490529	0.49577	0.44377	0.41943	0.421817	0.422426	0.462869	0.429751	0.423681	0.435691	0.445511	0.464948	0.344446	0.373859	0.514655	0.462166	0.468186	0.512868
16.473	131	F	3	79	86	79	White	Discovery	0.396827	0.38849	0.448376	0.474414	0.373171	0.389259	0.583784	0.605749	0.410589	0.427689	0.44748	0.461171	0.485909	0.502927	0.513452	0.52818	0.627466	0.581839	0.604176	0.474022	0.497906	0.497346	0.515497	0.462583	0.454209	0.441316	0.456204	0.43527	0.446047	0.457639	0.485294	0.406954	0.41953	0.428071	0.456009	0.332761	0.343146	0.50952	0.453718	0.468172	0.503899
17.6498	129	F	8	103	83	91	White	Discovery	0.426857	0.43311	0.436557	0.502514	0.231945	0.314637	0.588643	0.570012	0.345935	0.409456	0.431255	0.424357	0.492095	0.460229	0.468309	0.493118	0.622831	0.509827	0.572491	0.462788	0.475977	0.474751	0.484514	0.455864	0.457035	0.450356	0.438714	0.451383	0.431318	0.467635	0.464997	0.326622	0.379512	0.410426	0.424678	0.349768	0.382454	0.482074	0.432747	0.445586	0.477602
15.6825	130	F	10	102	84	91	White	Discovery	0.382808	0.355648	0.437434	0.442935	0.356169	0.328047	0.598329	0.616808	0.382748	0.424294	0.410355	0.424471	0.456056	0.426948	0.463062	0.464839	0.611553	0.513537	0.561737	0.46254	0.489568	0.479866	0.507682	0.455866	0.451896	0.42654	0.431618	0.420305	0.438132	0.443756	0.454194	0.362302	0.384608	0.401033	0.427687	0.361425	0.384669	0.475708	0.429904	0.440555	0.473931
18.9422	113	F	10	86	100	91	White	Discovery	0.409107	0.390774	0.407138	0.489485	0.24104	0.364438	0.572819	0.586909	0.346443	0.39137	0.379475	0.408992	0.472817	0.469762	0.472437	0.482674	0.674853	0.523737	0.577411	0.467956	0.491698	0.47622	0.507185	0.463774	0.462411	0.467077	0.422421	0.452628	0.416176	0.483333	0.455547	0.379307	0.389189	0.421003	0.404271	0.331122	0.329127	0.484942	0.434059	0.440201	0.481686
16.3623	116	F	8	99	85	90	White	Discovery	0.432937	0.403674	0.524535	0.554448	0.37528	0.380354	0.591544	0.604757	0.38555	0.410708	0.449234	0.46932	0.505166	0.495819	0.508174	0.525024	0.647645	0.536686	0.581127	0.502298	0.524567	0.507624	0.538906	0.499711	0.496059	0.477346	0.451999	0.471616	0.461818	0.491417	0.467087	0.399743	0.418959	0.431914	0.452579	0.349446	0.381305	0.505858	0.465105	0.472633	0.503243
19.5737	114	F	4	74	71	66	White	Discovery	0.38063	0.380691	0.358359	0.483141	0.307369	0.29583	0.55218	0.52015	0.368523	0.405999	0.410729	0.404162	0.458879	0.463705	0.466183	0.478927	0.6156	0.523942	0.573212	0.477309	0.493438	0.50234	0.513926	0.467628	0.456941	0.431534	0.393965	0.439551	0.40488	0.443501	0.405119	0.405979	0.385646	0.438235	0.427441	0.308255	0.32934	0.479184	0.432468	0.430431	0.479303
15.7925	108	F	8	93	87	87	White	Discovery	NA	NA	NA	NA	NA	NA	NA	NA	NA	NA	NA	NA	NA	NA	NA	NA	NA	NA	NA	NA	NA	NA	NA	NA	NA	NA	NA	NA	NA	NA	NA	NA	NA	NA	NA	NA	NA	NA	NA	NA	NA
18.8256	108	F	8	86	92	86	White	Discovery	0.403925	0.387149	0.446434	0.525587	0.332934	0.395691	0.617465	0.6195	0.417835	0.449376	0.440978	0.465336	0.479353	0.472621	0.492294	0.488797	0.623248	0.554167	0.587661	0.489017	0.498504	0.501472	0.515853	0.482402	0.460265	0.473596	0.474541	0.484032	0.474136	0.4853	0.502031	0.40583	0.414595	0.477311	0.467422	0.346976	0.344401	0.507578	0.464885	0.471816	0.507634
17.7282	114	F	8	96	92	92	White	Discovery	0.407738	0.389719	0.459568	0.501996	0.324257	0.376198	0.60415	0.604799	0.370211	0.407378	0.398533	0.412795	0.489613	0.480907	0.498966	0.502346	0.65164	0.521223	0.574824	0.454004	0.47508	0.475899	0.486741	0.443605	0.450151	0.485494	0.433586	0.471425	0.424944	0.501717	0.462512	0.377736	0.410758	0.454561	0.408747	0.357412	0.360927	0.492596	0.452237	0.449266	0.491216
19.2844	108	F	8	106	77	90	White	Discovery	0.392919	0.367066	0.425886	0.456775	0.375655	0.343219	0.60506	0.5875	0.395842	0.4231	0.463872	0.481666	0.472342	0.461353	0.499198	0.507659	0.637198	0.557312	0.587896	0.473928	0.470336	0.486584	0.478746	0.469089	0.453879	0.483846	0.42361	0.4536	0.420217	0.506139	0.449574	0.391374	0.425492	0.43302	0.426756	0.338757	0.350014	0.499098	0.454878	0.447064	0.500767
16.0157	110	F	9	90	81	82	White	Discovery	0.36166	0.352144	0.453747	0.429916	0.325825	0.349397	0.599458	0.600078	0.380348	0.39	0.399687	0.429977	0.427819	0.440762	0.490701	0.492695	0.620183	0.501603	0.553585	0.478174	0.49753	0.490817	0.518969	0.471813	0.457615	0.46044	0.43135	0.433193	0.423463	0.481368	0.458595	0.370374	0.400765	0.436556	0.433008	0.284605	0.34882	0.477153	0.441892	0.442027	0.478625
20.1251	122	F	5	91	92	90	White	Discovery	0.438755	0.405443	0.471303	0.554267	0.364792	0.426529	0.59929	0.59981	0.374846	0.433233	0.469856	0.505119	0.500198	0.484855	0.529018	0.520842	0.671288	0.574679	0.610866	0.485155	0.501829	0.516758	0.515472	0.473116	0.474994	0.493894	0.451842	0.480468	0.456767	0.507523	0.464064	0.446671	0.458953	0.457444	0.453337	0.339902	0.354217	0.518861	0.471352	0.474881	0.51596
26.7482	129	F	NA	87	79	79	White	Discovery	0.370847	0.371121	0.461677	0.458051	0.369928	0.305908	0.543158	0.535593	0.351146	0.382774	0.41875	0.427347	0.43555	0.459348	0.473738	0.497897	0.614035	0.516687	0.558785	0.481454	0.500488	0.501652	0.517626	0.468497	0.462735	0.421198	0.402787	0.402349	0.404064	0.437211	0.41397	0.373044	0.402807	0.406217	0.436803	0.291428	0.304467	0.475334	0.427273	0.435315	0.475308
15.5406	108	F	8	96	94	94	White	Discovery	0.426278	0.382767	0.416544	0.481911	0.383683	0.417248	0.604108	0.603986	0.364652	0.413823	0.440332	0.440698	0.476663	0.4848	0.485473	0.497722	0.641686	0.529232	0.580315	0.468681	0.503333	0.470399	0.52087	0.469247	0.471147	0.48008	0.445687	0.457699	0.448991	0.508075	0.468286	0.37725	0.40803	0.454	0.451096	0.343692	0.349077	0.495391	0.453296	0.458675	0.491918
16.0701	110	F	9	90	87	86	White	Discovery	0.414054	0.388522	0.492929	0.579098	0.24641	0.348653	0.567907	0.591856	0.393689	0.432071	0.45495	0.481694	0.51722	0.50905	0.523802	0.517291	0.673408	0.576283	0.629072	0.518181	0.528992	0.530242	0.541237	0.509909	0.5043	0.456949	0.447555	0.459998	0.452553	0.472748	0.466359	0.431454	0.445847	0.49429	0.478404	0.330604	0.327642	0.530111	0.475624	0.479715	0.528408
17.4207	120	F	8	91	78	81	White	Discovery	0.417788	0.418621	0.506877	0.517722	0.286187	0.352594	0.620076	0.60038	0.444398	0.470552	0.443797	0.470326	0.505871	0.532254	0.524985	0.53304	0.613582	0.555547	0.59366	0.496161	0.518479	0.511073	0.53469	0.489356	0.489292	0.474507	0.455519	0.474124	0.460213	0.493665	0.46976	0.41501	0.437791	0.465358	0.484304	0.345209	0.341063	0.518129	0.47728	0.487502	0.51632
17.2997	109	F	8	94	83	86	White	Discovery	0.39287	0.391411	0.444133	0.470268	0.396217	0.39045	0.580954	0.622514	0.392629	0.420827	0.426586	0.411751	0.46953	0.448882	0.499291	0.470235	0.635444	0.559542	0.598176	0.483526	0.496269	0.485214	0.504081	0.480777	0.479825	0.452356	0.451516	0.443007	0.443187	0.469259	0.486999	0.404249	0.386089	0.446694	0.45276	0.334827	0.355849	0.502646	0.452948	0.455144	0.501465
17.1607	115	F	9	98	90	92	White	Discovery	0.396905	0.398995	0.472011	0.517302	0.363619	0.357777	0.609428	0.610562	0.391836	0.418388	0.459276	0.475969	0.478187	0.484808	0.517903	0.521891	0.631625	0.541288	0.58773	0.492446	0.520151	0.508917	0.535484	0.484806	0.485732	0.45891	0.463437	0.449719	0.458649	0.475459	0.486467	0.429213	0.428603	0.456087	0.470631	0.304411	0.373085	0.507027	0.464206	0.47255	0.505528
16.319	121	F	9	80	86	79	White	Discovery	0.381232	0.361212	0.435002	0.474213	0.308053	0.326581	0.581969	0.55986	0.374328	0.380623	0.405646	0.41613	0.481692	0.462656	0.490327	0.485834	0.689307	0.550728	0.603086	0.491119	0.490007	0.510001	0.510185	0.483505	0.461395	0.45815	0.439641	0.440815	0.428267	0.480348	0.461449	0.38737	0.407436	0.453583	0.460425	0.301932	0.320493	0.497985	0.449175	0.446127	0.501254
17.4372	128	F	7	79	81	76	White	Discovery	0.398081	0.389548	0.484365	0.541298	0.36135	0.396853	0.595676	0.610187	0.425596	0.427735	0.445221	0.431712	0.465652	0.466755	0.495252	0.515416	0.657402	0.590926	0.625554	0.494434	0.517179	0.510133	0.530837	0.489763	0.490313	0.488461	0.475003	0.456077	0.463871	0.506985	0.498724	0.417896	0.44318	0.453985	0.460324	0.349072	0.376152	0.526776	0.465403	0.473453	0.520411
15.4309	114	F	9	104	83	92	White	Discovery	0.420531	0.392448	0.465106	0.499259	0.35629	0.342496	0.587661	0.590045	0.431245	0.446466	0.435427	0.461198	0.503036	0.484866	0.498653	0.513579	0.675532	0.552236	0.614137	0.49488	0.524807	0.514848	0.539227	0.485914	0.497728	0.471228	0.447452	0.463941	0.451122	0.491075	0.465756	0.396379	0.430633	0.47677	0.469934	0.326013	0.378855	0.518401	0.470543	0.470758	0.519223
15.8758	128	F	10	84	94	86	White	Discovery	0.409312	0.428501	0.35071	0.494979	0.352443	0.286037	0.601916	0.5744	0.397151	0.436287	0.440445	0.444969	0.516012	0.51798	0.497149	0.534746	0.655395	0.565389	0.590424	0.491891	0.514541	0.499245	0.526944	0.485004	0.486934	0.475396	0.428216	0.454016	0.412887	0.504651	0.458391	0.353894	0.408582	0.427566	0.444251	0.354566	0.347061	0.501183	0.454685	0.467595	0.49733
17.57	109	F	3	71	77	68	White	Discovery	0.373331	0.346642	0.380805	0.430203	0.306003	0.324185	0.561093	0.575412	0.352012	0.399363	0.399821	0.391996	0.471772	0.472109	0.453596	0.458663	0.598659	0.490847	0.53675	0.443786	0.440412	0.476358	0.456857	0.430325	0.410403	0.421905	0.410802	0.408662	0.408958	0.444398	0.436569	0.374628	0.356755	0.400734	0.414107	0.32195	0.315386	0.459361	0.419879	0.424062	0.456305
17.7901	115	F	9	82	88	81	White	Discovery	0.39191	0.411399	0.494764	0.511635	0.317947	0.362863	0.53978	0.563011	0.374952	0.392847	0.408199	0.437734	0.494085	0.490898	0.492853	0.500985	0.648381	0.556486	0.590968	0.496557	0.508597	0.506401	0.525394	0.492206	0.471924	0.428598	0.446758	0.416475	0.444151	0.441372	0.464196	0.384506	0.416981	0.426433	0.468439	0.337673	0.391458	0.497815	0.443957	0.459681	0.493661
16.0536	122	F	9	101	90	94	White	Discovery	0.358843	0.361898	0.497244	0.469754	0.305175	0.313694	0.595626	0.611526	0.385684	0.413144	0.389757	0.411936	0.490053	0.487331	0.454202	0.465407	0.552606	0.490339	0.543037	0.444036	0.460084	0.448499	0.472893	0.443374	0.439422	0.479686	0.460613	0.461908	0.449289	0.496659	0.496812	0.362766	0.366401	0.405974	0.419311	0.330573	0.339769	0.473754	0.437319	0.448347	0.469885
16.759	110	F	7	100	103	101	White	Discovery	0.404733	0.431771	0.433509	0.397363	0.320296	0.353816	0.544769	0.610012	0.4002	0.405356	0.396812	0.437529	0.49732	0.517556	0.491751	0.506284	0.636415	0.549259	0.592824	0.472484	0.50101	0.479307	0.511872	0.469663	0.475033	0.418386	0.461138	0.403693	0.451046	0.438019	0.493925	0.401564	0.399426	0.422034	0.471948	0.310307	0.385361	0.502501	0.442445	0.470741	0.493511
17.2001	117	F	9	90	89	87	White	Discovery	0.373234	0.391442	0.420231	0.460151	0.376638	0.289222	0.611208	0.513367	0.390052	0.408857	0.354566	0.334324	0.40761	0.477903	0.401514	0.447712	0.621593	0.500948	0.564351	0.445211	0.481237	0.43077	0.492785	0.447512	0.453758	0.458759	0.403454	0.426977	0.389079	0.485374	0.426606	0.330911	0.365737	0.412917	0.419603	0.34014	0.345921	0.472496	0.422172	0.429878	0.469948
21.5012	112	F	9	87	79	79	White	Discovery	0.398969	0.396827	0.404697	0.504916	0.375267	0.299826	0.608366	0.584801	0.366942	0.382615	0.435311	0.442713	0.475396	0.488289	0.49143	0.49211	0.622137	0.538624	0.585634	0.491617	0.477952	0.513468	0.497908	0.480425	0.441391	0.459857	0.454666	0.455833	0.45551	0.474561	0.472125	0.408637	0.428107	0.458797	0.452165	0.304699	0.337403	0.498029	0.454383	0.456828	0.498319
14.587	125	F	8	114	100	108	White	Discovery	0.40999	0.402655	0.457362	0.54645	0.344762	0.357367	0.572703	0.579149	0.381165	0.411857	0.459284	0.473902	0.484237	0.471472	0.513709	0.517399	0.66829	0.565422	0.615689	0.512637	0.525583	0.518407	0.538683	0.50994	0.498897	0.49313	0.461722	0.481793	0.46094	0.515524	0.484796	0.420678	0.432236	0.500452	0.502328	0.34074	0.357278	0.523197	0.474857	0.475642	0.523439
17.3141	121	F	9	89	86	84	White	Discovery	0.368233	0.383732	0.423335	0.480499	0.297046	0.301113	0.577935	0.585027	0.396476	0.419689	0.443933	0.436406	0.438261	0.446634	0.488147	0.493122	0.632464	0.556488	0.580455	0.462805	0.501751	0.472266	0.514648	0.458738	0.4792	0.451567	0.445316	0.448455	0.434821	0.46326	0.470275	0.394003	0.414977	0.46527	0.467109	0.319998	0.328181	0.494102	0.44539	0.454415	0.491725
17.8005	108	F	8	93	84	86	White	Discovery	0.383591	0.379787	0.400772	0.428236	0.286394	0.308284	0.567801	0.573533	0.402331	0.414438	0.406317	0.427137	0.467991	0.482411	0.464552	0.485181	0.610527	0.512078	0.553582	0.460847	0.491257	0.478942	0.504769	0.454482	0.458791	0.390965	0.403243	0.398524	0.409113	0.406954	0.418277	0.359579	0.379311	0.43091	0.428639	0.331662	0.354262	0.471619	0.430105	0.436923	0.468391
15.475	119	F	6	101	86	92	White	Discovery	0.367879	0.41732	0.472458	0.469682	0.300914	0.237513	0.54273	0.529664	0.379124	0.385656	0.441689	0.438471	0.472951	0.498312	0.48404	0.513394	0.590366	0.503589	0.562231	0.453566	0.485495	0.463182	0.502234	0.452065	0.456559	0.431806	0.436328	0.4253	0.427294	0.444682	0.450982	0.384335	0.411642	0.41775	0.454568	0.282705	0.341309	0.479578	0.433056	0.451769	0.472156
18.4207	127	F	8	104	96	99	White	Discovery	0.393369	0.392521	0.458641	0.564601	0.385888	0.365792	0.579247	0.587559	0.412249	0.444721	0.478175	0.439775	0.502749	0.506878	0.534099	0.540198	0.649342	0.565377	0.60391	0.512046	0.531499	0.509689	0.538628	0.513147	0.512688	0.46428	0.427522	0.435858	0.435023	0.487865	0.437928	0.444068	0.428692	0.454055	0.464887	0.316339	0.35669	0.515339	0.473401	0.474725	0.514906
15.955	124	F	9	98	89	92	White	Discovery	0.36584	0.382318	0.366237	0.395155	0.300663	0.336722	0.570617	0.560055	0.386115	0.35358	0.418343	0.425965	0.464986	0.483798	0.488952	0.499766	0.61645	0.506119	0.547223	0.4266	0.479587	0.437596	0.498026	0.420715	0.441888	0.4171	0.424316	0.423697	0.422407	0.423287	0.436839	0.396132	0.419661	0.393289	0.43495	0.302414	0.321927	0.469003	0.424151	0.43883	0.46546
15.8874	128	F	10	71	92	78	White	Discovery	0.391341	0.396629	0.453181	0.547005	0.390836	0.356994	0.606583	0.60581	0.396554	0.429905	0.432327	0.449049	0.52479	0.52134	0.511993	0.517239	0.630273	0.57411	0.600034	0.511505	0.521896	0.527939	0.537217	0.503598	0.494276	0.461453	0.454873	0.445647	0.45151	0.487128	0.481846	0.394074	0.401743	0.465787	0.480829	0.313849	0.349175	0.51312	0.469313	0.476167	0.511522
21.2472	119	F	9	101	88	93	White	Discovery	0.407433	0.40848	0.412296	0.491051	0.408574	0.397146	0.578093	0.593428	0.39094	0.41271	0.445294	0.470265	0.520023	0.505627	0.508659	0.525774	0.682489	0.541877	0.592246	0.488354	0.495414	0.49832	0.515354	0.483003	0.460741	0.466816	0.448105	0.450168	0.448444	0.48388	0.469125	0.382997	0.419797	0.449901	0.457038	0.334627	0.352751	0.506566	0.46198	0.466782	0.503341
17.7561	129	F	9	92	88	87	White	Discovery	0.384032	0.38677	0.406226	0.486082	0.258179	0.315684	0.604352	0.586374	0.355073	0.407509	0.435647	0.422369	0.460852	0.496073	0.495567	0.50493	0.619059	0.521782	0.571774	0.465734	0.474545	0.489113	0.493846	0.453846	0.441756	0.450467	0.428159	0.446286	0.421749	0.466369	0.447853	0.386974	0.396159	0.441435	0.442482	0.338138	0.332816	0.487421	0.44094	0.450169	0.48768
16.9382	123	F	8	94	87	88	White	Discovery	0.389969	0.371403	0.453344	0.514307	0.369546	0.359778	0.578673	0.580607	0.416691	0.435002	0.455423	0.452508	0.489402	0.493203	0.529257	0.548789	0.634054	0.564087	0.59852	0.514003	0.532853	0.513658	0.545434	0.511978	0.50434	0.490638	0.450475	0.457069	0.445454	0.513496	0.47078	0.428549	0.437132	0.447177	0.455491	0.338658	0.346261	0.512423	0.468966	0.471562	0.513195
18.9604	130	F	10	90	95	90	White	Discovery	0.384078	0.421637	0.405697	0.425135	0.174521	0.291928	0.563425	0.575663	0.340421	0.39811	0.423429	0.449825	0.462089	0.534196	0.475456	0.505616	0.613299	0.532644	0.573606	0.47368	0.505489	0.49232	0.523238	0.462815	0.468825	0.400064	0.44725	0.434637	0.458928	0.403944	0.46244	0.416962	0.430099	0.457362	0.458238	0.299152	0.36026	0.487547	0.432141	0.461598	0.475479
15.3049	114	F	8	96	78	84	White	Discovery	NA	NA	NA	NA	NA	NA	NA	NA	NA	NA	NA	NA	NA	NA	NA	NA	NA	NA	NA	NA	NA	NA	NA	NA	NA	NA	NA	NA	NA	NA	NA	NA	NA	NA	NA	NA	NA	NA	NA	NA	NA
14.6289	131	F	8	84	85	81	White	Discovery	0.363803	0.382974	0.380616	0.446019	0.18957	0.230253	0.552309	0.534597	0.284685	0.375115	0.39463	0.405703	0.423477	0.451156	0.438262	0.475125	0.564962	0.445222	0.522881	0.411282	0.463071	0.443154	0.481944	0.39724	0.425273	0.43983	0.391121	0.418772	0.378986	0.456162	0.408511	0.339922	0.384667	0.391284	0.365303	0.322978	0.328957	0.444461	0.397876	0.416354	0.431917
15.0175	126	F	6	98	87	90	White	Discovery	0.421077	0.413466	0.447461	0.517855	0.343212	0.334113	0.586994	0.60617	0.411181	0.428745	0.403413	0.401838	0.503742	0.462338	0.502458	0.488277	0.665496	0.526172	0.580651	0.479284	0.497819	0.487873	0.516156	0.478059	0.464982	0.473223	0.449099	0.4506	0.4341	0.496797	0.483242	0.36493	0.388124	0.449667	0.458485	0.346679	0.352224	0.498051	0.45931	0.459938	0.497972
15.9361	126	F	9	112	89	100	White	Discovery	0.389146	0.414146	0.556435	0.485942	0.382488	0.3747	0.584064	0.613019	0.411234	0.401207	0.460085	0.478729	0.473227	0.487035	0.501829	0.509501	0.670661	0.561763	0.607245	0.516835	0.531218	0.531231	0.550172	0.508959	0.492587	0.425393	0.47081	0.416702	0.474163	0.442352	0.4934	0.438807	0.43964	0.447656	0.486192	0.311072	0.396166	0.516983	0.463957	0.477194	0.515533
16.8604	110	F	8	96	88	90	White	Discovery	0.338037	0.404323	0.36974	0.431745	0.320294	0.215947	0.617289	0.519689	0.418781	0.370414	0.462783	0.390445	0.43965	0.476513	0.489438	0.490649	0.519801	0.5059	0.540382	0.448545	0.471004	0.449223	0.484869	0.445676	0.435131	0.453459	0.403205	0.437661	0.394045	0.472179	0.420908	0.393051	0.381395	0.421703	0.398101	0.315516	0.358566	0.466538	0.440099	0.422087	0.473869
20.3143	120	F	10	105	102	104	White	Discovery	0.394636	0.389152	0.436453	0.53407	0.343947	0.372153	0.582891	0.588099	0.413294	0.436962	0.426444	0.444929	0.491619	0.5031	0.510371	0.517498	0.663834	0.567219	0.609813	0.510274	0.521479	0.533555	0.54073	0.501013	0.474627	0.447696	0.439313	0.44397	0.435965	0.465804	0.462631	0.403414	0.413982	0.461901	0.473502	0.319901	0.316101	0.512409	0.463233	0.46989	0.509389
20.3316	117	F	6	103	97	100	White	Discovery	0.378683	0.35748	0.444405	0.517417	0.332341	0.38768	0.542966	0.538647	0.404096	0.421314	0.46631	0.482425	0.506563	0.511589	0.503973	0.518428	0.618568	0.511861	0.564955	0.492976	0.479545	0.491641	0.49173	0.49345	0.458698	0.442563	0.405871	0.413619	0.410223	0.460355	0.412295	0.408995	0.428879	0.438888	0.44202	0.285692	0.2935	0.492524	0.457206	0.45381	0.493366
22.8625	127	F	10	111	97	104	White	Discovery	0.32898	0.385949	0.412504	0.306671	0.337993	0.146596	0.589264	0.537892	0.340643	0.353813	0.385293	0.365073	0.416121	0.445878	0.465984	0.452516	0.594833	0.494704	0.530006	0.473701	0.447537	0.475967	0.456672	0.469087	0.432466	0.427135	0.420426	0.440011	0.425349	0.43808	0.428707	0.382028	0.377939	0.408404	0.453804	0.30258	0.338299	0.451896	0.417297	0.41955	0.456539
14.9084	121	F	10	NA	NA	NA	White	Discovery	0.354525	0.437723	0.447157	0.40305	0.32215	0.174668	0.558699	0.497274	0.427275	0.306975	0.369243	0.334142	0.425306	0.459856	0.479161	0.461252	0.449347	0.431661	0.502344	0.480913	0.425229	0.490989	0.427745	0.473404	0.416688	0.434453	0.408351	0.444928	0.423627	0.448416	0.413307	0.38158	0.386766	0.44208	0.443197	0.286031	0.437311	0.449103	0.437614	0.415255	0.459654
17.2687	120	F	9	86	82	81	White	Discovery	0.382006	0.367749	0.425348	0.468642	0.261207	0.330938	0.586665	0.590643	0.42496	0.445341	0.434751	0.44331	0.473352	0.485215	0.491187	0.509348	0.644363	0.522166	0.584651	0.480628	0.521137	0.501918	0.539707	0.471896	0.485577	0.440659	0.430203	0.43675	0.423968	0.457408	0.452375	0.409781	0.424771	0.461214	0.461282	0.315896	0.313555	0.498444	0.455302	0.462812	0.495752
20.1421	121	F	9	109	82	94	White	Discovery	0.41298	0.412601	0.497591	0.568633	0.374742	0.374085	0.620877	0.624264	0.407669	0.453296	0.450342	0.47482	0.47606	0.505547	0.496256	0.51992	0.663514	0.577108	0.617455	0.510185	0.533386	0.507705	0.545841	0.508013	0.502459	0.49361	0.471662	0.475249	0.46298	0.515591	0.507219	0.401693	0.443597	0.474838	0.471947	0.348305	0.366648	0.525086	0.472784	0.487556	0.52101
14.769	122	F	10	99	96	97	White	Discovery	0.436666	0.443899	0.408991	0.481179	0.317572	0.334957	0.602227	0.607079	0.386354	0.422984	0.410792	0.434044	0.474806	0.51557	0.48358	0.529109	0.644596	0.512638	0.578701	0.483212	0.503081	0.480283	0.516433	0.484522	0.477158	0.434817	0.404759	0.426738	0.396827	0.459318	0.430914	0.355097	0.385101	0.452249	0.449554	0.35217	0.370796	0.494218	0.448946	0.459708	0.490354
15.6778	116	F	NA	73	78	70	White	Discovery	0.371624	0.375934	0.464002	0.451143	0.300686	0.321196	0.559558	0.538445	0.388314	0.378513	0.431796	0.429514	0.506542	0.489337	0.483697	0.462652	0.641918	0.54857	0.595291	0.469953	0.481043	0.483129	0.499947	0.465527	0.448998	0.457929	0.426769	0.433792	0.423644	0.473168	0.446102	0.411998	0.416714	0.439781	0.450251	0.305791	0.345799	0.494632	0.450141	0.441243	0.498222
17.0198	111	F	8	97	94	94	White	Discovery	0.375917	0.404003	0.498505	0.415238	0.298467	0.366602	0.557826	0.579758	0.388863	0.373179	0.407974	0.452467	0.48793	0.508875	0.493337	0.495422	0.648394	0.514627	0.581302	0.473797	0.496175	0.495702	0.509965	0.464826	0.463515	0.410233	0.438025	0.407912	0.438352	0.422051	0.454039	0.397219	0.413523	0.427904	0.458003	0.312188	0.393748	0.49022	0.440289	0.453354	0.486269
20.4085	126	F	9	84	86	82	White	Discovery	0.404485	0.395576	0.493122	0.55882	0.334395	0.365034	0.604789	0.613941	0.407927	0.423216	0.460309	0.471986	0.513851	0.504346	0.510651	0.504995	0.599893	0.552879	0.593089	0.518359	0.527682	0.528675	0.548226	0.509234	0.489489	0.479328	0.441251	0.461551	0.429891	0.494613	0.477645	0.406431	0.427427	0.463661	0.448556	0.313392	0.353655	0.512576	0.474951	0.471486	0.511067
17.2719	122	F	8	92	84	85	White	Discovery	0.410083	0.402758	0.472555	0.524727	0.322282	0.339946	0.575794	0.578164	0.399973	0.435598	0.454689	0.453949	0.522548	0.526751	0.517241	0.530779	0.625577	0.593994	0.610237	0.476222	0.499204	0.495284	0.509161	0.470675	0.483206	0.483429	0.457843	0.440426	0.441659	0.505128	0.48456	0.43749	0.460784	0.443671	0.455813	0.362065	0.36064	0.519402	0.46762	0.477379	0.516912
18.472	122	F	9	85	85	81	White	Discovery	0.391716	0.400057	0.494839	0.528117	0.370787	0.366593	0.543879	0.582064	0.415292	0.424079	0.452336	0.477423	0.507619	0.496985	0.524379	0.516846	0.67127	0.566	0.618058	0.496142	0.507292	0.507219	0.518663	0.49247	0.481466	0.443937	0.451969	0.429113	0.453519	0.462036	0.472095	0.428998	0.432934	0.453954	0.465366	0.327609	0.398055	0.518544	0.464082	0.469645	0.517997
17.2684	124	F	9	95	89	90	White	Discovery	0.347573	0.344844	0.450539	0.480203	0.322572	0.322206	0.548158	0.553825	0.403752	0.422793	0.438599	0.438627	0.435963	0.45711	0.513164	0.517166	0.57268	0.51357	0.56403	0.485042	0.497982	0.504917	0.513678	0.475619	0.469213	0.405733	0.419691	0.441679	0.423336	0.408005	0.431472	0.444503	0.434239	0.446903	0.423666	0.296215	0.314666	0.48174	0.443602	0.444437	0.481719
15.4309	113	F	9	83	85	80	White	Discovery	0.432646	0.40203	0.471647	0.476565	0.328437	0.294644	0.554425	0.574527	0.402551	0.413273	0.433423	0.426257	0.499324	0.477303	0.501189	0.507364	0.651455	0.550381	0.594529	0.453695	0.459002	0.474987	0.474751	0.44994	0.431308	0.416222	0.438263	0.419017	0.434382	0.428673	0.454406	0.39991	0.420085	0.415571	0.434722	0.349041	0.361991	0.497057	0.445141	0.447498	0.497875
18.0771	129	F	7	96	88	89	White	Discovery	0.401171	0.397232	0.409014	0.417507	0.334636	0.34432	0.600672	0.608554	0.400271	0.404447	0.424118	0.449668	0.496536	0.533386	0.492303	0.513542	0.694701	0.561958	0.607915	0.477451	0.5108	0.504633	0.531946	0.467789	0.469145	0.446605	0.474567	0.442274	0.474456	0.460347	0.498525	0.383648	0.409628	0.442287	0.459632	0.349239	0.343606	0.507802	0.449849	0.470141	0.503345
18.3728	115	F	9	99	95	96	White	Discovery	0.403409	0.391322	0.471484	0.430336	0.277885	0.357149	0.588983	0.587903	0.429404	0.436899	0.447346	0.477958	0.480516	0.491337	0.531977	0.547066	0.637757	0.546175	0.593862	0.495892	0.517367	0.5039	0.524895	0.490169	0.496255	0.482591	0.446527	0.453695	0.438702	0.503291	0.465889	0.414909	0.462993	0.445442	0.450369	0.317279	0.336165	0.506704	0.463299	0.468162	0.504159
19.704	118	F	8	104	100	102	White	Discovery	0.312849	0.387805	0.339826	0.401511	0.370158	0.258161	0.592488	0.555567	0.422491	0.418125	0.423027	0.348283	0.462481	0.532061	0.507833	0.498799	0.528795	0.48258	0.540992	0.478343	0.502865	0.485119	0.508377	0.471234	0.484832	0.469783	0.430553	0.441436	0.388569	0.495017	0.475451	0.391755	0.378348	0.426395	0.407546	0.262676	0.288262	0.477297	0.445003	0.452391	0.476504
14.4044	129	F	7	95	93	92	White	Discovery	0.338638	0.37583	0.41095	0.402487	0.359735	0.311963	0.587881	0.509995	0.330771	0.401284	0.401888	0.361943	0.410621	0.455371	0.459731	0.450095	0.588726	0.50439	0.541985	0.442829	0.415796	0.451112	0.426193	0.438802	0.398042	0.475354	0.41201	0.445416	0.401997	0.502737	0.434915	0.341019	0.32212	0.446942	0.403891	0.301756	0.31127	0.458861	0.4234	0.412484	0.464027
17.3597	121	F	9	98	92	94	White	Discovery	0.379128	0.373946	0.302181	0.363089	0.313583	0.249533	0.599985	0.597745	0.328515	0.393899	0.427876	0.442145	0.448299	0.487995	0.45158	0.486385	0.625662	0.485284	0.562292	0.476675	0.493822	0.472946	0.50578	0.475751	0.468853	0.466804	0.459581	0.459422	0.462205	0.479449	0.476933	0.394116	0.418172	0.397738	0.446373	0.308807	0.290116	0.48159	0.428011	0.455666	0.472161
16.9938	109	F	10	92	91	89	White	Discovery	0.407773	0.388901	0.362488	0.439177	0.313116	0.270619	0.571835	0.546581	0.329228	0.421601	0.421977	0.432546	0.455496	0.483721	0.482366	0.460864	0.57078	0.530259	0.552251	0.460616	0.472003	0.463505	0.488547	0.453256	0.435908	0.460601	0.424816	0.457722	0.409701	0.478862	0.457939	0.375557	0.377608	0.418109	0.406261	0.373576	0.297154	0.470468	0.427502	0.436019	0.466726
22.9558	121	F	9	85	90	85	White	Discovery	0.366576	0.355574	0.396069	0.496395	0.39722	0.372758	0.569706	0.600404	0.36673	0.403567	0.399325	0.41232	0.466969	0.43915	0.490767	0.496855	0.616455	0.555887	0.587095	0.465298	0.464089	0.478367	0.491105	0.460194	0.417242	0.45845	0.435671	0.432762	0.435355	0.4833	0.45058	0.372244	0.398731	0.440833	0.439449	0.31052	0.301166	0.489873	0.440853	0.442127	0.489877
18.4453	131	F	9	90	93	89	White	Discovery	0.386119	0.354081	0.363431	0.405631	0.337275	0.170313	0.639066	0.510664	0.327698	0.360628	0.421555	0.253625	0.473499	0.446725	0.472049	0.423193	0.534973	0.477816	0.532646	0.457943	0.450355	0.453161	0.460409	0.456375	0.429965	0.483448	0.40552	0.478302	0.359661	0.495773	0.434186	0.357376	0.359378	0.415689	0.378797	0.312295	0.260662	0.45826	0.431722	0.405734	0.466316
18.2449	119	F	10	92	86	86	White	Discovery	0.392593	0.394955	0.397004	0.307443	0.297218	0.219773	0.550939	0.562886	0.368888	0.293685	0.356245	0.389971	0.45691	0.396713	0.448409	0.404077	0.561289	0.426022	0.500453	0.406319	0.368525	0.447043	0.392161	0.387471	0.305254	0.4494	0.440825	0.413064	0.423524	0.464667	0.466848	0.349122	0.381951	0.346523	0.388519	0.319654	0.370559	0.435183	0.406061	0.397133	0.44203
23.3001	109	F	8	106	81	92	White	Discovery	0.419357	0.420188	0.449581	0.558579	0.348137	0.398172	0.610505	0.616938	0.421293	0.44742	0.467348	0.489865	0.500022	0.506918	0.524715	0.536037	0.656954	0.589618	0.625812	0.514034	0.532291	0.527895	0.550599	0.505744	0.503356	0.473304	0.456962	0.451192	0.450096	0.497121	0.486291	0.438831	0.45021	0.461804	0.45894	0.363482	0.357005	0.528465	0.474617	0.484589	0.526567
20.4825	131	F	8	98	90	92	White	Discovery	0.360633	0.376905	0.481593	0.481244	0.394476	0.371368	0.633964	0.625358	0.440136	0.469223	0.44322	0.452455	0.488326	0.51723	0.532733	0.538444	0.656918	0.573571	0.615557	0.504443	0.532783	0.506624	0.550447	0.499036	0.497013	0.501362	0.45844	0.486025	0.452822	0.522012	0.494129	0.404682	0.4276	0.459295	0.46687	0.30504	0.325574	0.524537	0.474746	0.481633	0.523962
19.1018	110	F	10	103	90	95	White	Discovery	0.389776	0.430812	0.387796	0.394363	0.333159	0.36419	0.578346	0.594489	0.384577	0.379406	0.414958	0.420371	0.468719	0.52307	0.459791	0.489722	0.643806	0.56098	0.584204	0.466866	0.478279	0.47425	0.492891	0.466247	0.454017	0.435241	0.45919	0.418354	0.451557	0.452727	0.49019	0.375089	0.405655	0.417923	0.444434	0.345082	0.422689	0.489422	0.434082	0.45683	0.486617
16.0928	131	F	8	104	86	93	White	Discovery	0.405188	0.394714	0.431709	0.491702	0.2952	0.355031	0.593119	0.601237	0.381258	0.427933	0.435236	0.427085	0.473249	0.496067	0.479796	0.50122	0.627532	0.560946	0.60819	0.487673	0.509593	0.506278	0.523917	0.481315	0.478104	0.474462	0.456136	0.472896	0.4604	0.490953	0.475756	0.403335	0.412993	0.482902	0.501343	0.314882	0.339091	0.513984	0.460799	0.472468	0.511474
19.0188	126	F	10	89	88	85	White	Discovery	0.407476	0.391419	0.456731	0.480801	0.41344	0.424268	0.60098	0.601683	0.378795	0.391728	0.423301	0.436079	0.486487	0.481572	0.491913	0.498796	0.622727	0.521604	0.574769	0.486845	0.48657	0.49346	0.497081	0.483037	0.474472	0.478058	0.428586	0.444271	0.414567	0.495022	0.463548	0.397909	0.405468	0.44284	0.434604	0.335029	0.36833	0.49353	0.458718	0.451329	0.495409
19.0538	113	F	7	90	77	80	White	Discovery	0.386832	0.387299	0.4785	0.516413	0.319961	0.327776	0.598884	0.615467	0.451334	0.455304	0.478413	0.478761	0.501886	0.510893	0.539438	0.53137	0.637803	0.587928	0.624426	0.5291	0.50429	0.543866	0.519352	0.519729	0.476077	0.460902	0.449672	0.435514	0.451673	0.481903	0.469464	0.407108	0.439992	0.46128	0.483192	0.345097	0.372366	0.527663	0.480282	0.478898	0.527695
37.0036	116	F	5	77	81	74	White	Discovery	0.338878	0.353956	0.407981	0.471545	0.371809	0.33242	0.583007	0.560651	0.353484	0.399455	0.417042	0.470608	0.451057	0.468421	0.478831	0.459083	0.63116	0.514061	0.558068	0.477111	0.45425	0.479596	0.46383	0.476774	0.426538	0.457243	0.429905	0.448501	0.422355	0.474048	0.448733	0.378383	0.378086	0.433345	0.390416	0.304627	0.292547	0.47394	0.434866	0.43187	0.47304
21.566	123	F	8	96	88	89	White	Discovery	0.355706	0.371837	0.416415	0.515285	0.327344	0.333941	0.532727	0.540031	0.378347	0.400843	0.428387	0.416413	0.449466	0.468563	0.483814	0.496309	0.620443	0.537639	0.583014	0.465324	0.486111	0.48267	0.497325	0.459573	0.4665	0.440731	0.411471	0.418161	0.413728	0.45649	0.425591	0.403412	0.39339	0.446114	0.443126	0.290207	0.30649	0.487842	0.437885	0.439512	0.485418
14.8363	114	F	8	98	85	89	White	Discovery	0.405703	0.38517	0.452379	0.456326	0.334739	0.318681	0.558566	0.572039	0.388046	0.430721	0.383795	0.388775	0.475519	0.487841	0.468034	0.487437	0.571568	0.512307	0.540939	0.485707	0.498984	0.501442	0.520152	0.479295	0.463268	0.41705	0.400209	0.421745	0.407114	0.437451	0.415643	0.352174	0.392122	0.438577	0.443187	0.320954	0.326653	0.470719	0.437706	0.443738	0.469465
23.434	127	F	10	116	94	105	White	Discovery	0.432692	0.449912	0.497664	0.485114	0.383105	0.385799	0.622192	0.63048	0.436399	0.441188	0.455353	0.504903	0.511359	0.559716	0.5242	0.567362	0.682783	0.574801	0.609189	0.53043	0.564931	0.549185	0.57602	0.521191	0.540752	0.476023	0.483123	0.445736	0.46603	0.498562	0.5273	0.386159	0.428773	0.449817	0.4922	0.346699	0.389933	0.529708	0.480604	0.505409	0.522554
17.7082	115	F	9	99	93	95	White	Discovery	0.403179	0.423697	0.505882	0.534989	0.289114	0.285991	0.57374	0.578996	0.384862	0.411946	0.415612	0.399398	0.469734	0.501306	0.485703	0.494205	0.608629	0.5347	0.58087	0.469455	0.497669	0.489666	0.516542	0.460622	0.452383	0.439959	0.441868	0.43894	0.443984	0.454188	0.457009	0.400194	0.414154	0.44901	0.476753	0.328023	0.353546	0.495032	0.446429	0.461401	0.490626
15.1602	108	F	7	77	91	80	White	Discovery	0.405737	0.41238	0.497585	0.508556	0.282432	0.384572	0.582143	0.553859	0.390585	0.367344	0.417228	0.440436	0.471038	0.518979	0.496008	0.534847	0.630106	0.560619	0.594571	0.494819	0.523839	0.511328	0.539547	0.490712	0.493666	0.471119	0.450187	0.464443	0.443595	0.484661	0.470417	0.411376	0.442825	0.464008	0.457592	0.323115	0.361174	0.505816	0.458372	0.467916	0.502454
15.3522	131	F	9	102	89	94	White	Discovery	0.398373	0.384038	0.41616	0.457782	0.261076	0.300921	0.549915	0.567234	0.363347	0.419809	0.361433	0.373082	0.518558	0.514348	0.484096	0.49391	0.627186	0.518725	0.581273	0.451301	0.474115	0.476206	0.482175	0.445199	0.454357	0.427492	0.438684	0.426242	0.441444	0.450722	0.453436	0.390552	0.407604	0.445694	0.447504	0.331136	0.326727	0.489366	0.437005	0.449884	0.483836
17.0209	120	F	9	98	87	91	White	Discovery	0.40331	0.381418	0.414192	0.525118	0.350994	0.3506	0.595302	0.593841	0.364909	0.406394	0.429081	0.442958	0.513534	0.526103	0.501292	0.489623	0.599901	0.553161	0.581941	0.498172	0.495643	0.506305	0.516552	0.493596	0.456017	0.478706	0.437783	0.456272	0.439026	0.497788	0.452857	0.37374	0.410402	0.424564	0.452377	0.350443	0.36028	0.49853	0.455408	0.463335	0.495311
26.8312	121	F	9	91	87	86	White	Discovery	0.382826	0.35956	0.443542	0.514004	0.369379	0.369121	0.608333	0.589742	0.405434	0.4092	0.423339	0.425897	0.437588	0.442682	0.490056	0.495243	0.633691	0.488381	0.561938	0.488457	0.512439	0.507774	0.527516	0.478742	0.482004	0.447137	0.404973	0.429694	0.401152	0.467518	0.425038	0.385446	0.40909	0.438015	0.428018	0.308593	0.303577	0.484202	0.449809	0.443737	0.486906
16.3953	110	F	9	90	88	86	White	Discovery	0.388216	0.417072	0.399587	0.452487	0.34866	0.314629	0.59082	0.54515	0.404111	0.415433	0.43932	0.435873	0.457087	0.521046	0.515984	0.520418	0.617186	0.565964	0.579145	0.471338	0.460076	0.485658	0.465213	0.461433	0.439273	0.433199	0.384697	0.436626	0.371226	0.449506	0.415556	0.399574	0.408611	0.433518	0.420089	0.30274	0.360723	0.487847	0.447223	0.442514	0.49121
15.3058	124	F	9	108	91	99	White	Discovery	0.385343	0.378718	0.432757	0.532746	0.350276	0.347317	0.58597	0.595417	0.392679	0.417356	0.426258	0.439124	0.474318	0.503611	0.488006	0.504528	0.62033	0.537683	0.583255	0.49636	0.50501	0.504877	0.522767	0.489856	0.468881	0.461829	0.446111	0.449977	0.441286	0.480512	0.469166	0.372657	0.388278	0.449993	0.436594	0.341253	0.342384	0.498205	0.451975	0.463886	0.494741
22.966	129	F	5	106	83	93	White	Discovery	0.361788	0.368676	0.467823	0.502967	0.406555	0.390935	0.557743	0.587101	0.378082	0.389766	0.427752	0.440639	0.495873	0.512422	0.512484	0.531267	0.631145	0.552768	0.579216	0.501038	0.521739	0.50609	0.534269	0.497626	0.496917	0.426787	0.452479	0.430787	0.447484	0.434857	0.464919	0.378674	0.408574	0.436468	0.441863	0.308867	0.316168	0.495746	0.447892	0.463552	0.488907
16.4576	120	F	8	82	85	80	White	Discovery	0.394397	0.405599	0.424017	0.462737	0.355574	0.377106	0.594625	0.619492	0.450878	0.445768	0.448041	0.452707	0.530297	0.53322	0.505132	0.51913	0.648815	0.593091	0.619167	0.499625	0.534073	0.518975	0.548691	0.49068	0.50347	0.434283	0.45762	0.421866	0.459241	0.451741	0.47922	0.399348	0.423228	0.434667	0.469725	0.340329	0.34591	0.522346	0.466373	0.481318	0.517226
18.5997	130	F	NA	100	88	92	White	Discovery	0.392199	0.370748	0.468091	0.488685	0.289635	0.357801	0.529012	0.560865	0.390199	0.421267	0.426212	0.446578	0.455047	0.47524	0.481675	0.512322	0.609595	0.530519	0.574686	0.495844	0.517754	0.504444	0.53743	0.492862	0.475748	0.41253	0.443036	0.414169	0.433167	0.421377	0.465845	0.427351	0.438805	0.435767	0.479995	0.288478	0.330143	0.492019	0.441363	0.462612	0.484073
28.6376	120	F	9	100	92	95	White	Discovery	0.405498	0.361689	0.449788	0.476168	0.307385	0.341416	0.553326	0.547242	0.367925	0.418548	0.393938	0.444406	0.442091	0.478823	0.466948	0.485538	0.586564	0.471525	0.532273	0.440252	0.47585	0.444704	0.495554	0.439586	0.440728	0.440929	0.407559	0.427367	0.40951	0.459425	0.428065	0.369218	0.397751	0.401915	0.409592	0.331225	0.30569	0.465382	0.424574	0.438908	0.461652
14.6877	117	F	9	92	101	95	White	Discovery	0.338913	0.330062	0.328687	0.4984	0.26006	0.315636	0.607832	0.536922	0.377691	0.427081	0.414229	0.39162	0.477953	0.488099	0.501875	0.484398	0.583253	0.533857	0.560578	0.470022	0.48138	0.46675	0.483503	0.470659	0.480283	0.483411	0.390049	0.447583	0.396354	0.511145	0.397065	0.407907	0.380352	0.440038	0.43117	0.286651	0.305724	0.479925	0.443054	0.433229	0.48973
18.8256	114	F	9	109	88	97	White	Discovery	0.3827	0.356181	0.357371	0.50768	0.383519	0.370212	0.599997	0.577708	0.391174	0.43003	0.440868	0.43542	0.465052	0.481003	0.512084	0.529097	0.604909	0.542823	0.579803	0.490556	0.481178	0.501542	0.494369	0.482934	0.455942	0.462535	0.432617	0.465095	0.435182	0.47763	0.450889	0.410939	0.409983	0.462735	0.438705	0.334203	0.339131	0.496282	0.456052	0.454681	0.49674
25.221	125	F	7	84	85	81	White	Discovery	0.407305	0.375145	0.414734	0.489633	0.315094	0.35698	0.564027	0.562712	0.428255	0.442895	0.443273	0.440796	0.488017	0.480348	0.531448	0.530121	0.670115	0.57063	0.608023	0.505353	0.526369	0.524582	0.537425	0.497208	0.504314	0.41454	0.423042	0.417232	0.408707	0.43135	0.452488	0.439822	0.41931	0.447696	0.466633	0.326185	0.371979	0.50986	0.459085	0.46094	0.509714
19.0356	117	F	4	90	85	84	White	Discovery	0.39076	0.378482	0.423562	0.506089	0.306878	0.369861	0.609489	0.576337	0.382521	0.396382	0.416717	0.415263	0.452658	0.428933	0.474833	0.482321	0.62307	0.53408	0.574143	0.478472	0.49578	0.493494	0.508963	0.471116	0.469379	0.483684	0.438109	0.461692	0.425272	0.504931	0.468257	0.385079	0.40222	0.434056	0.452035	0.3064	0.370239	0.488126	0.446283	0.445709	0.489528
15.4315	131	F	8	92	95	91	White	Discovery	0.392209	0.3832	0.380115	0.414252	0.325346	0.348202	0.596232	0.564881	0.390386	0.410118	0.388419	0.378118	0.474611	0.458296	0.478702	0.457748	0.646599	0.525301	0.587432	0.511296	0.503117	0.520893	0.519563	0.505298	0.46798	0.456975	0.427915	0.439871	0.412756	0.484665	0.463822	0.375614	0.389817	0.472022	0.45407	0.313466	0.329199	0.494977	0.453866	0.440422	0.498139
17.6679	128	F	NA	103	87	93	White	Discovery	0.375932	0.367942	0.474834	0.494275	0.35646	0.273531	0.575429	0.56339	0.372258	0.452409	0.430623	0.463332	0.476119	0.467087	0.490635	0.493421	0.544379	0.504578	0.549125	0.485622	0.513324	0.510171	0.522442	0.470191	0.491808	0.468469	0.451804	0.456417	0.456251	0.488931	0.4664	0.402436	0.390612	0.445443	0.47285	0.329786	0.31498	0.486572	0.452265	0.462279	0.48585
24.4572	109	F	7	93	86	87	White	Discovery	0.385324	0.35308	0.384699	0.455455	0.327839	0.326474	0.551932	0.559733	0.404961	0.425031	0.424677	0.427856	0.465656	0.47874	0.48805	0.507611	0.6541	0.549081	0.592048	0.481342	0.484492	0.498677	0.495266	0.474602	0.467151	0.436863	0.413027	0.421824	0.407954	0.455406	0.444112	0.408073	0.381913	0.452833	0.443826	0.327159	0.326365	0.495052	0.446396	0.442974	0.497861
24.8783	127	F	6	85	86	82	White	Discovery	0.396424	0.386436	0.412951	0.467323	0.35803	0.376804	0.583566	0.58408	0.398634	0.422284	0.425736	0.444465	0.481292	0.48894	0.499344	0.495823	0.60792	0.499523	0.560556	0.478075	0.484033	0.496573	0.495876	0.470833	0.464878	0.442657	0.438622	0.426151	0.433611	0.46442	0.4566	0.369128	0.386959	0.424609	0.431999	0.322251	0.349137	0.485175	0.445693	0.452467	0.481421
15.9227	108	F	10	95	89	90	White	Discovery	0.408524	0.38913	0.440261	0.560006	0.315943	0.362722	0.60893	0.595734	0.391402	0.425875	0.443826	0.435072	0.48419	0.495341	0.517784	0.542922	0.646282	0.558896	0.607778	0.481672	0.521986	0.493001	0.533153	0.474899	0.503813	0.491628	0.455271	0.478121	0.452588	0.51656	0.472814	0.400649	0.432804	0.479105	0.482806	0.356588	0.36228	0.516866	0.468132	0.477456	0.514879
17.772	125	F	7	94	95	93	White	Discovery	0.356921	0.34487	0.509539	0.539126	0.338179	0.334015	0.587003	0.586519	0.387026	0.417783	0.462305	0.459087	0.494951	0.497622	0.506253	0.511	0.639382	0.528877	0.586653	0.469229	0.495417	0.474324	0.510466	0.466144	0.461653	0.439872	0.423524	0.432254	0.421143	0.459596	0.445867	0.378608	0.398664	0.442461	0.457117	0.275774	0.286842	0.499782	0.453646	0.456313	0.499871
16.8145	109	F	9	96	93	92	White	Discovery	0.392278	0.40001	0.45632	0.558693	0.361332	0.365412	0.632261	0.635098	0.411109	0.425302	0.415358	0.419789	0.492698	0.469047	0.496909	0.50358	0.577389	0.497669	0.574355	0.49858	0.513686	0.511509	0.525697	0.490851	0.484333	0.492568	0.455734	0.480535	0.460299	0.509296	0.471833	0.365964	0.381406	0.483938	0.47652	0.341777	0.363821	0.501589	0.469957	0.468899	0.502094
14.7922	116	F	10	99	88	91	White	Discovery	0.391842	0.398648	0.487137	0.552055	0.349777	0.373775	0.582527	0.606157	0.386859	0.416384	0.445938	0.453242	0.463586	0.473272	0.507333	0.524084	0.656842	0.558364	0.606756	0.495937	0.498806	0.513661	0.512497	0.489807	0.472756	0.47267	0.467687	0.451988	0.453615	0.49207	0.496335	0.424701	0.419435	0.44118	0.433103	0.33212	0.353655	0.512326	0.458236	0.470194	0.510997
17.6053	120	F	NA	88	88	85	White	Discovery	0.376436	0.383724	0.403959	0.488516	0.339167	0.382033	0.594061	0.58752	0.384383	0.416525	0.427303	0.449151	0.471084	0.485237	0.475365	0.4842	0.625018	0.551662	0.580322	0.472141	0.478601	0.476222	0.490474	0.469178	0.460497	0.460266	0.426928	0.442303	0.414485	0.478976	0.456977	0.359019	0.391369	0.431054	0.406936	0.337368	0.34206	0.490127	0.441727	0.447327	0.487563
38.8718	125	F	6	88	83	82	White	Discovery	0.399242	0.386196	0.447175	0.514999	0.29585	0.347717	0.538252	0.557968	0.403204	0.400502	0.420506	0.425366	0.497889	0.510709	0.505403	0.517513	0.67952	0.550937	0.610624	0.495301	0.534072	0.510119	0.550428	0.489574	0.49996	0.457193	0.441187	0.43521	0.43303	0.474835	0.461	0.404704	0.427682	0.469433	0.472821	0.322788	0.329	0.510624	0.455602	0.465123	0.509128
14.8281	131	F	8	91	79	81	White	Discovery	0.379546	0.369043	0.344475	0.477043	0.287283	0.340197	0.564963	0.551426	0.302903	0.398416	0.412008	0.409486	0.442414	0.4564	0.435742	0.466157	0.622405	0.4392	0.533567	0.410001	0.44381	0.426826	0.461249	0.402688	0.408159	0.435636	0.40383	0.417842	0.387484	0.455588	0.428594	0.337731	0.36348	0.402543	0.377819	0.316643	0.305649	0.453157	0.405802	0.422784	0.444134
20.4491	117	F	7	97	92	93	White	Discovery	0.349275	0.372936	0.416814	0.425739	0.320014	0.347286	0.568887	0.604001	0.389667	0.393792	0.411074	0.427005	0.440894	0.464316	0.457315	0.47834	0.621174	0.475671	0.548858	0.462393	0.472946	0.47637	0.489218	0.456594	0.447083	0.42376	0.43031	0.414742	0.438225	0.440086	0.448551	0.382502	0.399439	0.433397	0.459258	0.303629	0.364065	0.474398	0.43075	0.444063	0.47129
15.3857	114	F	7	86	83	81	White	Discovery	0.428882	0.400814	0.401787	0.50293	0.326711	0.298645	0.583027	0.568721	0.284759	0.403438	0.442681	0.438854	0.469982	0.500473	0.477008	0.496852	0.592952	0.495381	0.555515	0.477479	0.507811	0.459951	0.526635	0.482273	0.462451	0.462864	0.426478	0.464759	0.411648	0.481214	0.455354	0.399522	0.411725	0.456608	0.403903	0.383279	0.295626	0.482437	0.442149	0.451677	0.477796
16.705	108	F	7	78	77	72	White	Discovery	0.389339	0.383893	0.465871	0.495887	0.332641	0.295339	0.576766	0.553261	0.378876	0.402623	0.456535	0.462265	0.499024	0.497557	0.494033	0.506458	0.630366	0.5406	0.587659	0.482386	0.468864	0.516081	0.48167	0.465692	0.442121	0.471015	0.418444	0.433272	0.422544	0.49907	0.438113	0.396035	0.399123	0.437621	0.456633	0.332193	0.324609	0.494881	0.454095	0.446394	0.498971
26.1247	122	F	NA	82	89	82	White	Discovery	0.349128	0.343106	0.374492	0.39989	0.333094	0.316756	0.5727	0.564382	0.36575	0.364902	0.378394	0.385867	0.403263	0.423924	0.425759	0.430496	0.569035	0.461498	0.508252	0.413192	0.438292	0.416811	0.452111	0.411927	0.416048	0.440804	0.389958	0.431038	0.401743	0.459429	0.395906	0.323518	0.3502	0.395019	0.40092	0.286833	0.312058	0.435499	0.403258	0.403064	0.435212
22.0242	109	F	8	91	83	84	White	Discovery	0.3843	0.355133	0.433675	0.43685	0.314782	0.343697	0.576638	0.577524	0.333694	0.383366	0.418769	0.452916	0.485326	0.50318	0.487567	0.501341	0.615451	0.526477	0.571954	0.457785	0.457001	0.470158	0.471029	0.450866	0.434944	0.477666	0.441274	0.453496	0.436409	0.499177	0.464918	0.392423	0.412092	0.443779	0.448579	0.336797	0.334907	0.484918	0.442966	0.446856	0.479924
16.03	109	F	9	94	92	91	White	Discovery	0.364248	0.394783	0.508104	0.517017	0.372151	0.387073	0.59294	0.599032	0.404162	0.413715	0.450257	0.460298	0.465094	0.500684	0.508714	0.51667	0.67726	0.546376	0.614133	0.502853	0.535496	0.519125	0.551256	0.49318	0.504508	0.441198	0.4445	0.422139	0.433852	0.458715	0.472149	0.398535	0.394475	0.447304	0.481671	0.31534	0.364843	0.512657	0.458707	0.470744	0.506109
21.6997	110	F	4	101	84	90	White	Discovery	0.416539	0.400659	0.364523	0.443807	0.295529	0.311479	0.57803	0.572882	0.372674	0.395424	0.383789	0.403689	0.502271	0.488818	0.474485	0.487479	0.623465	0.491902	0.552736	0.462946	0.440948	0.477817	0.453798	0.458897	0.424721	0.450904	0.422304	0.439233	0.412849	0.469642	0.45021	0.367396	0.380763	0.409982	0.421407	0.36008	0.338902	0.473618	0.43606	0.436683	0.470863
18.7053	128	F	8	95	87	89	White	Discovery	NA	NA	NA	NA	NA	NA	NA	NA	NA	NA	NA	NA	NA	NA	NA	NA	NA	NA	NA	NA	NA	NA	NA	NA	NA	NA	NA	NA	NA	NA	NA	NA	NA	NA	NA	NA	NA	NA	NA	NA	NA
18.065	131	F	3	89	88	86	White	Discovery	0.367689	0.37703	0.49745	0.548596	0.357961	0.358912	0.570771	0.598789	0.42247	0.444631	0.454161	0.481849	0.480733	0.503187	0.520372	0.520506	0.642848	0.563509	0.595038	0.486737	0.489698	0.491726	0.5121	0.481714	0.447145	0.420526	0.432037	0.408779	0.427284	0.442539	0.456164	0.400445	0.413533	0.43268	0.450992	0.322613	0.343761	0.505128	0.456082	0.467223	0.501106
22.2536	130	F	7	97	92	93	White	Discovery	0.36822	0.380539	0.419743	0.49106	0.340225	0.371424	0.580018	0.558452	0.400331	0.415541	0.442391	0.434034	0.486858	0.482132	0.502718	0.518133	0.629343	0.514466	0.580849	0.477648	0.494384	0.490066	0.510427	0.471741	0.46736	0.455261	0.443972	0.452383	0.440192	0.47154	0.45901	0.386688	0.42085	0.426048	0.444102	0.331218	0.336641	0.496473	0.448781	0.456867	0.495879
14.7393	126	F	9	109	87	97	White	Discovery	0.402993	0.416552	0.499243	0.520615	0.39466	0.345366	0.613859	0.605607	0.448924	0.458047	0.478617	0.467185	0.510461	0.529802	0.556095	0.55524	0.680394	0.571201	0.623992	0.525442	0.547012	0.541371	0.561086	0.517876	0.521812	0.493056	0.47259	0.4794	0.472362	0.512928	0.488317	0.430192	0.451008	0.495582	0.509772	0.318167	0.335672	0.535356	0.495112	0.496652	0.534287
16.7342	122	F	9	95	84	87	White	Discovery	0.401084	0.400672	0.455854	0.537923	0.330219	0.30059	0.589834	0.589772	0.417219	0.445969	0.402879	0.418313	0.533062	0.52217	0.534248	0.533386	0.687087	0.554584	0.619924	0.505741	0.529318	0.523343	0.540356	0.498556	0.507594	0.484451	0.457218	0.485471	0.448214	0.502155	0.483162	0.471726	0.445457	0.486755	0.44673	0.343593	0.342314	0.524219	0.482989	0.478213	0.524984
24.4388	121	F	NA	107	92	98	White	Discovery	0.342847	0.369193	0.448261	0.459955	0.382174	0.395005	0.550451	0.558234	0.383212	0.398163	0.42183	0.448716	0.504945	0.497087	0.497363	0.523476	0.646066	0.504971	0.569986	0.507203	0.502499	0.518074	0.516261	0.500728	0.484679	0.445745	0.422185	0.438928	0.42968	0.462374	0.428382	0.3811	0.421501	0.450808	0.454172	0.300399	0.334616	0.490192	0.451397	0.452333	0.489613
17.1484	110	F	5	90	90	87	White	Discovery	0.389086	0.406911	0.424647	0.481165	0.36875	0.330905	0.566638	0.544636	0.43716	0.453515	0.43773	0.413948	0.509819	0.523156	0.511401	0.526118	0.635611	0.581833	0.610183	0.507085	0.515561	0.523281	0.531672	0.498922	0.484208	0.463525	0.423926	0.433737	0.40929	0.484731	0.454071	0.39926	0.418435	0.451368	0.463129	0.320924	0.341387	0.513017	0.466208	0.466009	0.514416
16.4352	123	F	10	87	104	94	White	Discovery	0.386922	0.38517	0.4241	0.534038	0.350685	0.37264	0.59932	0.603372	0.403118	0.425124	0.409174	0.424423	0.474484	0.462296	0.503776	0.506959	0.645553	0.526717	0.595628	0.501201	0.510117	0.52173	0.522057	0.4901	0.490143	0.469026	0.443765	0.450913	0.440953	0.487434	0.462404	0.416096	0.413205	0.446583	0.471468	0.312924	0.33978	0.505933	0.459471	0.464187	0.503591
15.8056	124	F	9	97	92	93	White	Discovery	0.397626	0.405851	0.507397	0.602295	0.31421	0.379687	0.572792	0.533301	0.400844	0.417065	0.43278	0.455228	0.541378	0.554955	0.552221	0.593406	0.564535	0.551987	0.59355	0.501238	0.501024	0.534925	0.516592	0.490545	0.474272	0.484339	0.451382	0.4707	0.43074	0.499051	0.468744	0.454952	0.468871	0.478302	0.473408	0.319111	0.323553	0.521176	0.482226	0.487741	0.521626
20.3117	131	F	9	98	86	90	White	Discovery	0.357625	0.382128	0.47443	0.41958	0.344279	0.38852	0.581148	0.592535	0.422658	0.426338	0.387846	0.421586	0.480554	0.512143	0.47437	0.459616	0.610185	0.525867	0.567016	0.470723	0.481398	0.489899	0.500809	0.461324	0.443071	0.433955	0.477195	0.426061	0.477162	0.446985	0.507481	0.363499	0.383056	0.440519	0.459903	0.284766	0.359465	0.487899	0.441467	0.461052	0.482774
17.0047	118	F	9	96	89	90	White	Discovery	0.4169	0.410748	0.421046	0.48841	0.315187	0.421965	0.581126	0.576104	0.405475	0.425514	0.427834	0.456671	0.516331	0.489893	0.486913	0.497947	0.659244	0.570156	0.617681	0.503033	0.514452	0.520246	0.527953	0.49649	0.48813	0.442488	0.420153	0.428198	0.421104	0.464789	0.439152	0.382779	0.399009	0.451388	0.464462	0.358269	0.376273	0.511085	0.457948	0.458286	0.511826
18.2713	130	F	9	98	92	94	White	Discovery	0.380262	0.406593	0.461759	0.513394	0.272238	0.317102	0.573343	0.566159	0.405881	0.366836	0.371993	0.38877	0.485894	0.487971	0.506482	0.520922	0.64026	0.491558	0.569421	0.50886	0.519671	0.538092	0.532036	0.493644	0.495047	0.455015	0.448305	0.448092	0.449073	0.4678	0.461181	0.406074	0.454695	0.441787	0.481515	0.322254	0.348279	0.492402	0.451073	0.462043	0.488838
21.1127	129	F	8	94	102	97	White	Discovery	0.393959	0.411399	0.490757	0.464858	0.387031	0.437089	0.618479	0.642416	0.419488	0.448583	0.422337	0.452802	0.490884	0.544295	0.515376	0.523315	0.637975	0.558815	0.595036	0.515356	0.522334	0.5203	0.530838	0.511998	0.503578	0.479817	0.495787	0.474978	0.49103	0.497316	0.533191	0.399281	0.410355	0.482602	0.486942	0.324939	0.358127	0.518665	0.476078	0.493672	0.513318
16.1929	131	F	9	103	85	92	White	Discovery	0.396736	0.376268	0.430492	0.51317	0.335152	0.331759	0.549683	0.567458	0.336185	0.394281	0.408635	0.430506	0.44852	0.431681	0.451377	0.458688	0.60399	0.488892	0.553415	0.409983	0.42908	0.422854	0.440573	0.407069	0.407519	0.455509	0.432082	0.423555	0.409844	0.47806	0.468108	0.350685	0.384167	0.443593	0.416011	0.343357	0.337723	0.468767	0.425411	0.431086	0.464437
16.1973	127	F	9	93	82	84	White	Discovery	0.434563	0.429125	0.39939	0.502183	0.3469	0.367717	0.606111	0.610048	0.415698	0.439784	0.429893	0.457643	0.519978	0.51973	0.50645	0.516335	0.634924	0.542908	0.58597	0.494825	0.506758	0.497983	0.516688	0.491047	0.489305	0.491234	0.473742	0.45998	0.478376	0.514444	0.501601	0.380741	0.398234	0.452575	0.478001	0.375489	0.381997	0.509071	0.469771	0.481536	0.503009
18.2449	129	F	9	108	89	98	White	Discovery	0.393412	0.413744	0.421471	0.460152	0.338197	0.359762	0.579499	0.61707	0.355986	0.413149	0.421236	0.441101	0.494932	0.462084	0.491563	0.483355	0.647465	0.515729	0.577998	0.499726	0.496562	0.515305	0.508896	0.49112	0.473999	0.483942	0.468754	0.456507	0.46572	0.511028	0.496691	0.369848	0.394432	0.465338	0.464716	0.317998	0.345973	0.497989	0.457537	0.463791	0.494959
17.347	121	F	9	99	99	98	White	Discovery	0.369468	0.390589	0.470826	0.441799	0.300423	0.333659	0.577885	0.591833	0.371178	0.41469	0.421098	0.47092	0.484429	0.50541	0.532609	0.506017	0.630876	0.530337	0.579147	0.504093	0.489419	0.534603	0.503331	0.490182	0.460008	0.426173	0.453166	0.418339	0.446542	0.436022	0.477408	0.418044	0.41632	0.393398	0.464362	0.283455	0.343055	0.496242	0.446316	0.46161	0.496344
18.74	126	F	9	95	89	90	White	Discovery	0.382874	0.391042	0.47896	0.456239	0.327599	0.293317	0.585493	0.591805	0.409068	0.42444	0.436256	0.468729	0.443122	0.473469	0.48872	0.515985	0.612688	0.522315	0.5798	0.477334	0.490433	0.48009	0.503081	0.475584	0.465834	0.431816	0.435306	0.421259	0.429126	0.448113	0.464824	0.412924	0.426439	0.429283	0.446477	0.307062	0.366169	0.491688	0.446987	0.456812	0.489541
17.5767	127	F	7	93	90	89	White	Discovery	0.425791	0.435579	0.46595	0.506052	0.322687	0.380027	0.58923	0.595646	0.374261	0.397461	0.416139	0.432115	0.452621	0.467225	0.482337	0.498229	0.675743	0.520386	0.60299	0.475046	0.509467	0.495863	0.52101	0.466306	0.477781	0.452465	0.448479	0.452955	0.44306	0.468759	0.473085	0.377124	0.417355	0.469271	0.482524	0.353477	0.374872	0.50498	0.45073	0.462783	0.501656
16.597	131	F	9	101	84	91	White	Discovery	0.375738	0.499617	0.363338	0.19887	0.331917	0.25446	0.58121	0.556046	0.416373	0.313305	0.332604	0.271834	0.394528	0.458056	0.376052	0.418263	0.558321	0.373473	0.436587	0.400755	0.433987	0.42614	0.448075	0.389283	0.393263	0.364695	0.481985	0.380853	0.459384	0.369908	0.528694	0.274651	0.321071	0.324175	0.420462	0.312275	0.459678	0.418861	0.38854	0.430673	0.417532
18.665	118	F	8	107	88	97	White	Discovery	0.393126	0.40918	0.446656	0.519683	0.395545	0.444845	0.624809	0.620961	0.422381	0.451623	0.46279	0.47731	0.515007	0.510679	0.529832	0.557005	0.659257	0.580061	0.622552	0.511367	0.547027	0.529732	0.570487	0.500904	0.502233	0.477998	0.454674	0.468092	0.458244	0.49959	0.472833	0.418427	0.439887	0.461522	0.467907	0.338907	0.359547	0.527482	0.478709	0.487904	0.524948
16.4885	114	F	4	99	92	94	White	Discovery	0.414495	0.407438	0.437856	0.507086	0.325355	0.34891	0.592999	0.586802	0.388552	0.398836	0.440059	0.458817	0.494615	0.494159	0.484421	0.500154	0.649956	0.556913	0.599819	0.494121	0.528815	0.49908	0.546863	0.491163	0.493398	0.475762	0.430446	0.446559	0.43157	0.505231	0.453644	0.405801	0.422874	0.454489	0.460964	0.366944	0.372455	0.508521	0.461292	0.46035	0.506133
20.6073	120	F	8	102	94	97	White	Discovery	0.400591	0.388676	0.396056	0.480188	0.258114	0.330675	0.590567	0.583649	0.377281	0.39483	0.398375	0.361356	0.46637	0.441605	0.491688	0.485735	0.579386	0.480575	0.5354	0.426605	0.456013	0.448834	0.473932	0.417647	0.41989	0.45199	0.389857	0.447466	0.400017	0.466306	0.393595	0.394875	0.409669	0.439338	0.420216	0.321049	0.339301	0.465325	0.438539	0.427147	0.468325
23.0499	122	F	6	103	90	95	White	Discovery	0.412443	0.390806	0.473051	0.536501	0.299567	0.366475	0.608921	0.600682	0.427047	0.424957	0.429744	0.465156	0.49463	0.491739	0.478314	0.517181	0.64699	0.562596	0.598715	0.475551	0.48647	0.496052	0.502536	0.464256	0.456419	0.47981	0.457903	0.47873	0.47029	0.494671	0.474475	0.420698	0.437479	0.437366	0.472305	0.333844	0.321823	0.507999	0.459202	0.469392	0.506691
18.443	110	F	10	87	92	87	White	Discovery	0.378942	0.387335	0.409977	0.470029	0.341859	0.311182	0.599292	0.563387	0.403258	0.402792	0.431449	0.429138	0.484289	0.479571	0.472071	0.471397	0.600482	0.534512	0.579133	0.453494	0.456535	0.459461	0.466332	0.449773	0.425002	0.501161	0.426165	0.479415	0.405725	0.521248	0.46197	0.372231	0.392682	0.424511	0.413608	0.336006	0.33831	0.487759	0.446324	0.439193	0.490534
15.5279	109	F	9	96	84	88	White	Discovery	0.360662	0.359126	0.406367	0.512014	0.31888	0.337303	0.579923	0.576725	0.405263	0.406514	0.448983	0.455236	0.472919	0.484459	0.501557	0.507803	0.608057	0.566041	0.584721	0.488951	0.526602	0.503477	0.537513	0.479256	0.500144	0.466429	0.432862	0.449833	0.438797	0.48435	0.444508	0.417223	0.435016	0.475889	0.463417	0.322533	0.294019	0.500819	0.45857	0.459487	0.503137
20.774	108	F	9	100	95	96	White	Discovery	0.418613	0.415133	0.447705	0.513701	0.353123	0.350291	0.585325	0.585077	0.395072	0.39122	0.431944	0.419606	0.492799	0.497852	0.504822	0.501331	0.621878	0.511563	0.574356	0.513622	0.52644	0.522895	0.556351	0.508043	0.46886	0.463257	0.438117	0.42908	0.436254	0.488703	0.461526	0.396486	0.381414	0.453473	0.464577	0.313703	0.333079	0.496238	0.462746	0.461812	0.495949
14.57	118	F	9	97	82	87	White	Discovery	0.387554	0.397534	0.450108	0.553853	0.365068	0.39467	0.606209	0.597959	0.400195	0.431207	0.463355	0.466948	0.510734	0.508286	0.498708	0.513819	0.617559	0.557995	0.588903	0.493142	0.532131	0.495718	0.546795	0.491151	0.50474	0.50408	0.46587	0.482293	0.466885	0.525096	0.480167	0.390239	0.421363	0.483447	0.489252	0.307248	0.326237	0.514609	0.47401	0.482625	0.512328
16.2979	115	F	9	90	86	85	White	Discovery	0.419492	0.425384	0.470935	0.527842	0.301895	0.359406	0.596314	0.600188	0.410097	0.456734	0.441544	0.433498	0.499942	0.518779	0.509867	0.523091	0.666185	0.572473	0.618351	0.483376	0.521263	0.498429	0.539825	0.480091	0.480244	0.467405	0.450071	0.455241	0.445963	0.485441	0.469991	0.394453	0.407177	0.473164	0.471487	0.330008	0.343495	0.520653	0.46623	0.479418	0.513923
15.0425	110	F	7	89	85	84	White	Discovery	0.377775	0.384069	0.499807	0.542913	0.37958	0.353486	0.597377	0.600767	0.39175	0.438149	0.462908	0.465294	0.505358	0.523721	0.515407	0.537761	0.649198	0.532152	0.599767	0.514844	0.518073	0.534083	0.53292	0.504324	0.486327	0.467034	0.458682	0.458737	0.460268	0.483276	0.47473	0.427588	0.428861	0.473215	0.495632	0.306809	0.306275	0.514481	0.472058	0.480598	0.51184
18.3659	120	F	9	86	77	77	White	Discovery	0.397961	0.41569	0.449853	0.485905	0.315981	0.331454	0.610577	0.619222	0.378972	0.41723	0.445799	0.406238	0.476166	0.509985	0.490601	0.529125	0.592562	0.517525	0.57325	0.450466	0.494845	0.470963	0.50006	0.443597	0.483182	0.473485	0.481144	0.461227	0.486205	0.486628	0.493313	0.413572	0.437744	0.430394	0.486402	0.327017	0.377953	0.496056	0.449173	0.478038	0.487116
18.1772	126	F	9	90	97	91	White	Discovery	0.429144	0.416811	0.467646	0.46083	0.330575	0.41325	0.568424	0.582431	0.396528	0.430201	0.432571	0.477994	0.518705	0.556382	0.510131	0.531521	0.605222	0.553594	0.578397	0.493769	0.499559	0.507274	0.511596	0.488992	0.482569	0.463478	0.452945	0.443812	0.459553	0.48432	0.472279	0.382568	0.409509	0.445212	0.473507	0.326666	0.382607	0.504617	0.462213	0.480057	0.499677
18.9519	121	F	9	109	84	95	White	Discovery	0.402183	0.3876	0.395452	0.483457	0.37031	0.360036	0.576215	0.558673	0.401524	0.436584	0.431072	0.402628	0.485797	0.483356	0.448173	0.524126	0.601595	0.533547	0.571546	0.457151	0.498186	0.455952	0.501834	0.455075	0.488171	0.466797	0.430223	0.451263	0.423245	0.488763	0.449619	0.370299	0.421139	0.453834	0.441716	0.391835	0.333569	0.487979	0.446351	0.455213	0.48557
19.4621	123	F	8	96	81	85	White	Discovery	0.394702	0.394706	0.395375	0.499503	0.306254	0.33821	0.570236	0.568571	0.417071	0.446633	0.429266	0.470633	0.516396	0.512649	0.531836	0.524763	0.649022	0.578329	0.607614	0.515648	0.526544	0.513503	0.54725	0.515769	0.483342	0.444819	0.415782	0.424669	0.425468	0.465929	0.428798	0.402617	0.426318	0.443586	0.468102	0.332827	0.357182	0.510483	0.462112	0.4664	0.509811
21.3178	126	F	8	95	90	90	White	Discovery	0.416801	0.393027	0.455355	0.51155	0.347768	0.383933	0.615274	0.607627	0.369545	0.44293	0.443272	0.428953	0.512141	0.52141	0.52509	0.536498	0.643981	0.526028	0.586804	0.50819	0.526291	0.528071	0.537653	0.499679	0.502117	0.481947	0.451092	0.466548	0.438436	0.502896	0.47874	0.417083	0.423577	0.460354	0.439353	0.31563	0.308504	0.511932	0.471819	0.477506	0.508534
15.9131	110	F	9	87	90	85	White	Discovery	0.401735	0.408561	0.46185	0.510098	0.32331	0.335926	0.579927	0.609032	0.407416	0.425114	0.451105	0.476513	0.484281	0.503108	0.507573	0.507465	0.646728	0.548144	0.59737	0.507385	0.529926	0.526665	0.541464	0.493896	0.507669	0.455775	0.460835	0.440363	0.446198	0.478488	0.503861	0.369635	0.379294	0.434526	0.469	0.359389	0.377562	0.50679	0.456202	0.473576	0.499987
15.9172	120	F	7	102	92	96	White	Discovery	0.366966	0.390582	0.523168	0.419506	0.351276	0.341799	0.569727	0.596977	0.401733	0.409847	0.435461	0.459075	0.461611	0.520777	0.500551	0.501838	0.640821	0.551372	0.597327	0.502219	0.512334	0.508775	0.526497	0.49758	0.487009	0.440314	0.46373	0.424476	0.458886	0.45835	0.494936	0.386184	0.404028	0.420603	0.452328	0.315465	0.340337	0.502381	0.449104	0.465691	0.499156
15.8607	110	F	8	93	87	87	White	Discovery	0.377538	0.420934	0.416981	0.370756	0.338185	0.332541	0.546072	0.582711	0.406199	0.378804	0.402836	0.436204	0.477443	0.505493	0.487177	0.49296	0.585688	0.530238	0.579924	0.497253	0.487232	0.509195	0.497445	0.489797	0.465512	0.41333	0.452587	0.404471	0.435256	0.428151	0.486813	0.390891	0.382702	0.444184	0.46149	0.309539	0.355163	0.492631	0.443664	0.453512	0.489447
17.2794	116	F	8	89	82	82	White	Discovery	0.390041	0.402228	0.460235	0.518864	0.363381	0.370549	0.586817	0.594358	0.378048	0.418942	0.429172	0.448134	0.490027	0.497795	0.508398	0.515933	0.646249	0.538276	0.591188	0.482826	0.503744	0.498453	0.517605	0.476192	0.475988	0.453354	0.438655	0.454549	0.441741	0.469479	0.450775	0.396141	0.411375	0.440301	0.465869	0.321086	0.387345	0.501493	0.451869	0.465908	0.495012
15.0338	120	F	9	94	94	92	White	Discovery	0.394368	0.394869	0.490034	0.515669	0.373718	0.341119	0.574982	0.562634	0.386007	0.399489	0.412381	0.425622	0.448329	0.477895	0.535421	0.554395	0.657325	0.526897	0.589404	0.483209	0.516657	0.480927	0.529765	0.481221	0.490463	0.463698	0.429292	0.430411	0.412241	0.484378	0.451418	0.377508	0.426553	0.438643	0.427845	0.304075	0.321907	0.498676	0.450944	0.456562	0.496833
15.5181	129	F	NA	89	84	83	White	Discovery	0.334738	0.37732	0.369598	0.564326	0.353609	0.167574	0.595483	0.546924	0.402883	0.306241	0.423858	0.298156	0.393033	0.469263	0.477519	0.46063	0.56225	0.472137	0.532499	0.471	0.486804	0.466831	0.506732	0.465752	0.449771	0.477431	0.428497	0.460702	0.380936	0.49241	0.471615	0.42557	0.406851	0.42696	0.324539	0.28415	0.249611	0.461839	0.436255	0.420647	0.471893
16.5913	114	F	9	97	89	91	White	Discovery	0.410888	0.392089	0.469604	0.555809	0.304229	0.385025	0.618342	0.619899	0.365624	0.382362	0.459214	0.456162	0.517667	0.505424	0.502659	0.521112	0.640042	0.564472	0.603756	0.505195	0.548052	0.52242	0.564304	0.498152	0.514709	0.49881	0.474685	0.480528	0.472277	0.517901	0.502358	0.389689	0.437578	0.478473	0.458728	0.332609	0.320548	0.514627	0.472715	0.480691	0.510339
15.4384	115	F	7	98	89	91	White	Discovery	0.385656	0.373884	0.406531	0.434405	0.307418	0.358738	0.555889	0.558206	0.400269	0.39967	0.430334	0.4176	0.461168	0.484217	0.470051	0.490909	0.641506	0.499736	0.564261	0.463421	0.479832	0.495031	0.497999	0.452651	0.447819	0.447452	0.419488	0.419303	0.410516	0.467823	0.444272	0.402155	0.400759	0.458127	0.441032	0.302007	0.309592	0.484588	0.444575	0.442686	0.483284
18.5519	123	F	10	100	94	96	White	Discovery	0.440782	0.421521	0.424809	0.478321	0.345047	0.35812	0.617682	0.620063	0.405306	0.423436	0.451682	0.453935	0.499075	0.498871	0.507356	0.526199	0.617994	0.573395	0.591583	0.498043	0.509533	0.503951	0.524589	0.494209	0.47346	0.506164	0.464074	0.496396	0.471623	0.520541	0.473688	0.395116	0.425406	0.432255	0.457188	0.350662	0.358492	0.509876	0.466236	0.474709	0.505887
15.0938	117	F	9	102	94	97	White	Discovery	0.382956	0.374037	0.477595	0.573301	0.36686	0.332009	0.588755	0.588066	0.424335	0.432684	0.442714	0.466359	0.482149	0.466063	0.501703	0.510984	0.64461	0.561351	0.601071	0.502841	0.51846	0.520579	0.53141	0.494028	0.490458	0.47335	0.442697	0.447804	0.429728	0.500003	0.481469	0.37874	0.395118	0.472507	0.465985	0.326727	0.345666	0.510219	0.465085	0.462133	0.50934
15.6006	110	F	6	82	89	82	White	Discovery	0.36282	0.376928	0.413914	0.479124	0.270691	0.327774	0.572887	0.559561	0.34759	0.403008	0.398972	0.38851	0.447581	0.427363	0.462675	0.458247	0.610938	0.521428	0.569413	0.463234	0.453134	0.472554	0.468522	0.457113	0.43481	0.418636	0.413031	0.403318	0.399202	0.440156	0.437904	0.370839	0.413427	0.408565	0.424163	0.315457	0.369898	0.475694	0.4214	0.429768	0.47437
19.4556	115	F	9	91	89	88	White	Discovery	0.376244	0.387335	0.448624	0.432267	0.37259	0.357913	0.58198	0.579733	0.405084	0.420086	0.437691	0.462752	0.488955	0.482989	0.517198	0.513914	0.622696	0.558541	0.584061	0.491509	0.489422	0.499334	0.500638	0.48713	0.471379	0.45967	0.450538	0.45478	0.453496	0.474793	0.47034	0.402007	0.421927	0.453075	0.469632	0.311692	0.345649	0.49824	0.458386	0.459723	0.497728
15.3727	125	F	9	100	85	91	White	Discovery	0.389624	0.406982	0.436268	0.470837	0.34651	0.358845	0.585753	0.577943	0.408745	0.402948	0.420434	0.423222	0.420147	0.477262	0.497287	0.512263	0.68253	0.55863	0.608437	0.490293	0.493156	0.502967	0.505666	0.483105	0.469548	0.437815	0.437076	0.413416	0.420093	0.453788	0.468494	0.412852	0.434265	0.429874	0.453171	0.322744	0.36461	0.503619	0.445545	0.456789	0.499717
15.3049	119	F	NA	91	83	84	White	Discovery	0.400194	0.386376	0.402205	0.496975	0.331821	0.330441	0.575813	0.583559	0.383992	0.39432	0.405245	0.422587	0.466076	0.483512	0.465766	0.485917	0.606203	0.486727	0.560873	0.483929	0.514629	0.501578	0.530826	0.475062	0.48956	0.443572	0.434406	0.421525	0.423722	0.463857	0.454388	0.324265	0.369412	0.457154	0.44699	0.334708	0.363723	0.484775	0.441273	0.451938	0.481331
15.6473	110	F	6	NA	NA	NA	White	Discovery	0.397716	0.394156	0.434213	0.495675	0.374528	0.349529	0.581731	0.583775	0.391608	0.41807	0.412953	0.424892	0.503275	0.49627	0.484883	0.487726	0.62308	0.530447	0.575136	0.490419	0.504462	0.495808	0.515766	0.48508	0.478991	0.450723	0.41013	0.448229	0.406974	0.469152	0.441022	0.351572	0.378506	0.44938	0.442895	0.320779	0.335834	0.493413	0.451066	0.452304	0.494874
21.3178	124	F	7	87	76	78	White	Discovery	0.421329	0.429707	0.459675	0.492814	0.313583	0.320559	0.611563	0.624563	0.386996	0.396402	0.407766	0.454708	0.525574	0.539687	0.510984	0.524117	0.677737	0.566076	0.63197	0.52478	0.528122	0.531153	0.543629	0.521599	0.489073	0.500855	0.491884	0.47561	0.484507	0.52177	0.524746	0.428387	0.424904	0.503804	0.502352	0.356011	0.368428	0.536377	0.48349	0.490958	0.533954
19.219	121	F	9	95	87	89	White	Discovery	0.416719	0.403916	0.521984	0.491966	0.352622	0.354429	0.615716	0.605559	0.423614	0.444989	0.471361	0.472513	0.480152	0.490707	0.52295	0.52342	0.696571	0.547382	0.610101	0.490444	0.512904	0.507814	0.530688	0.484005	0.478673	0.459361	0.453597	0.460322	0.446886	0.477609	0.480555	0.39016	0.405111	0.455886	0.472275	0.364983	0.362421	0.516199	0.470335	0.472166	0.515781
15.3826	120	F	9	96	93	93	White	Discovery	0.403107	0.374956	0.406034	0.493729	0.28586	0.313454	0.566463	0.55164	0.309632	0.403454	0.413688	0.43467	0.42003	0.441053	0.47901	0.485082	0.616592	0.520043	0.563352	0.443364	0.481111	0.465348	0.496375	0.428615	0.447631	0.462938	0.434529	0.440271	0.417382	0.482513	0.458218	0.387899	0.398579	0.409177	0.421361	0.359193	0.297192	0.47698	0.423593	0.44038	0.473663
23.2816	127	F	7	82	87	81	White	Discovery	0.357449	0.345394	0.407437	0.468438	0.37167	0.387617	0.565105	0.545931	0.391564	0.41273	0.440381	0.453259	0.466049	0.477468	0.465981	0.466326	0.61087	0.531186	0.566977	0.487933	0.491734	0.496745	0.514259	0.484914	0.449289	0.431741	0.411089	0.421638	0.408108	0.450058	0.432297	0.371933	0.402846	0.431665	0.431059	0.311168	0.318201	0.482055	0.438833	0.439572	0.481089
14.8051	131	F	NA	104	87	94	White	Discovery	0.394354	0.399885	0.536771	0.511785	0.363403	0.397328	0.566252	0.57818	0.411684	0.403207	0.430865	0.44063	0.487036	0.515574	0.499486	0.508606	0.704309	0.555024	0.620135	0.527323	0.537363	0.535789	0.546803	0.519745	0.515363	0.443552	0.437137	0.409834	0.425344	0.467426	0.465367	0.376401	0.393125	0.434153	0.471476	0.323624	0.330612	0.517695	0.461467	0.468341	0.514945
16.0336	117	F	9	80	82	77	White	Discovery	0.417298	0.41918	0.416301	0.469072	0.312641	0.371326	0.629055	0.606381	0.387174	0.432729	0.462972	0.451558	0.483139	0.505098	0.500092	0.519275	0.611205	0.539034	0.590295	0.484668	0.463032	0.491088	0.480709	0.48034	0.43082	0.518492	0.453462	0.506313	0.44912	0.53717	0.475419	0.379515	0.400946	0.453447	0.421181	0.316327	0.384075	0.506187	0.465368	0.461875	0.509261
17.3865	130	F	8	100	93	95	White	Discovery	0.408607	0.3903	0.480748	0.488833	0.318876	0.386011	0.595289	0.581165	0.425033	0.452455	0.469586	0.472535	0.504809	0.505504	0.521768	0.532386	0.648946	0.557362	0.606304	0.500325	0.512422	0.509836	0.527313	0.495674	0.484568	0.480528	0.434263	0.444547	0.431729	0.507349	0.455375	0.40936	0.435645	0.467188	0.458929	0.345291	0.36058	0.516931	0.475497	0.470565	0.518201
27.5757	111	F	NA	91	81	83	White	Discovery	0.411719	0.407435	0.458434	0.520339	0.338664	0.335897	0.594595	0.574889	0.38975	0.419434	0.428633	0.434679	0.483818	0.481635	0.498809	0.501737	0.660039	0.567979	0.605401	0.454416	0.466752	0.471014	0.480756	0.448763	0.44361	0.460846	0.443901	0.46419	0.442225	0.476673	0.466978	0.390154	0.425377	0.463048	0.46821	0.349215	0.345917	0.50408	0.454187	0.457537	0.500687
18.443	117	F	6	97	89	91	White	Discovery	0.422545	0.405927	0.451852	0.502282	0.395766	0.427686	0.59716	0.603026	0.379864	0.437098	0.462988	0.478645	0.527985	0.518104	0.532189	0.553702	0.608769	0.557	0.5871	0.510801	0.507988	0.511389	0.520677	0.508137	0.481415	0.473157	0.443646	0.463066	0.451523	0.489018	0.454303	0.401201	0.446949	0.448367	0.467971	0.3423	0.360087	0.511429	0.471412	0.478254	0.510375
18.7485	118	F	10	82	84	79	White	Discovery	0.379363	0.381931	0.405044	0.49924	0.27158	0.235324	0.55167	0.52698	0.412887	0.386264	0.356397	0.343074	0.502857	0.487733	0.460604	0.466983	0.503756	0.495467	0.538654	0.435462	0.461688	0.448788	0.465561	0.432555	0.454497	0.423214	0.388464	0.410028	0.393289	0.437919	0.388533	0.378713	0.390176	0.413305	0.438572	0.297669	0.315846	0.465297	0.432742	0.429332	0.468617
16.0056	114	F	10	96	93	92	White	Discovery	0.417532	0.414818	0.466291	0.489743	0.37172	0.350792	0.603428	0.608207	0.430603	0.44572	0.437596	0.481213	0.462826	0.469011	0.510113	0.505856	0.634963	0.578116	0.604345	0.52123	0.506542	0.526563	0.52094	0.517715	0.47712	0.467646	0.440637	0.449065	0.447871	0.49079	0.459749	0.378822	0.400145	0.442535	0.457938	0.37536	0.397301	0.507451	0.463928	0.464484	0.508663
23.9886	110	F	2	83	80	77	White	Discovery	0.376021	0.354923	0.397868	0.519204	0.31831	0.260418	0.564748	0.566973	0.367827	0.388552	0.4441	0.457554	0.45695	0.46808	0.483682	0.499072	0.578133	0.537088	0.565865	0.474702	0.500689	0.495713	0.515615	0.464954	0.464889	0.421218	0.404224	0.414839	0.394776	0.438098	0.42731	0.390495	0.414189	0.426013	0.415156	0.321622	0.329318	0.478185	0.433707	0.439559	0.476489
17.6869	114	F	7	93	83	85	White	Discovery	0.406849	0.409671	0.446569	0.511808	0.364455	0.356767	0.577897	0.61946	0.377235	0.415364	0.432623	0.469115	0.496794	0.518858	0.507746	0.513374	0.649009	0.558141	0.609413	0.503629	0.515423	0.513528	0.527814	0.500128	0.490603	0.460805	0.463503	0.445587	0.465612	0.482011	0.481176	0.419697	0.429431	0.465864	0.481562	0.334855	0.343497	0.516957	0.461818	0.478693	0.51258
16.9938	117	F	10	101	92	95	White	Discovery	0.397056	0.379038	0.432782	0.460435	0.380749	0.348561	0.610348	0.593987	0.374733	0.33875	0.392392	0.39689	0.482445	0.501595	0.464537	0.478618	0.619964	0.513516	0.563705	0.467514	0.490375	0.482711	0.510187	0.462113	0.454369	0.44981	0.445845	0.450093	0.44506	0.461357	0.46596	0.374092	0.395903	0.439847	0.467119	0.320616	0.301258	0.482179	0.442932	0.447753	0.482824
19.1595	116	F	10	93	88	89	White	Discovery	0.406689	0.399137	0.404796	0.510667	0.328659	0.367506	0.628938	0.644821	0.410365	0.453878	0.441063	0.453335	0.496631	0.507629	0.501226	0.504642	0.599854	0.555693	0.584604	0.502007	0.521218	0.510277	0.5316	0.494846	0.49765	0.515933	0.481006	0.505222	0.485314	0.53821	0.507868	0.404745	0.395029	0.488696	0.467049	0.339324	0.337708	0.51183	0.475952	0.483237	0.50641
16.7298	109	F	10	99	75	84	White	Discovery	0.406164	0.398836	0.473545	0.519389	0.293801	0.351422	0.569286	0.559343	0.365621	0.374681	0.48489	0.481279	0.475561	0.471923	0.512232	0.517048	0.645354	0.540053	0.591511	0.481041	0.510655	0.499111	0.525844	0.473865	0.478512	0.434626	0.406084	0.422533	0.417411	0.452125	0.406979	0.402022	0.4371	0.450222	0.444146	0.348761	0.362214	0.497047	0.451846	0.449073	0.49615
14.911	123	F	10	102	86	92	White	Discovery	0.368053	0.408486	0.489394	0.518882	0.353054	0.319166	0.601205	0.551445	0.398004	0.409716	0.446524	0.410734	0.44348	0.516731	0.476349	0.527925	0.633075	0.556464	0.587389	0.476144	0.501153	0.486186	0.521112	0.470775	0.46019	0.487871	0.397698	0.467382	0.383097	0.511123	0.420879	0.368561	0.421887	0.461226	0.392662	0.347543	0.341559	0.494674	0.455786	0.447619	0.494849
18.1772	131	F	9	98	88	91	White	Discovery	0.358262	0.347656	0.421676	0.438637	0.258675	0.166692	0.572161	0.475553	0.319474	0.287727	0.3959	0.320319	0.427297	0.458063	0.420204	0.436113	0.504418	0.428831	0.507827	0.435431	0.399467	0.438158	0.392327	0.433572	0.404904	0.426768	0.382646	0.430245	0.366299	0.430419	0.398301	0.361498	0.334423	0.37736	0.354721	0.270363	0.272441	0.431712	0.400739	0.381602	0.443111
14.9386	110	F	8	NA	NA	NA	White	Discovery	0.390881	0.395076	0.432015	0.489926	0.282006	0.356829	0.555967	0.57917	0.368773	0.406303	0.37979	0.419476	0.470601	0.495899	0.496751	0.503459	0.628442	0.521703	0.586463	0.490369	0.51751	0.514613	0.533472	0.482998	0.489599	0.443197	0.423772	0.438153	0.427252	0.461124	0.43689	0.413349	0.414969	0.464967	0.473045	0.308717	0.318181	0.495656	0.446235	0.458483	0.490882
15.3397	108	F	8	90	81	82	White	Discovery	0.402859	0.426621	0.420863	0.479549	0.359764	0.369205	0.601564	0.605335	0.403348	0.41916	0.433911	0.429545	0.450991	0.490387	0.504429	0.509177	0.636172	0.501112	0.579685	0.474213	0.49252	0.483545	0.507316	0.46971	0.465019	0.419688	0.413138	0.418479	0.401214	0.438504	0.441129	0.399304	0.388544	0.44369	0.427749	0.351295	0.356726	0.493971	0.449129	0.451814	0.493382
16.1613	118	F	9	103	99	101	White	Discovery	0.411494	0.409965	0.403326	0.478665	0.343488	0.369055	0.606038	0.654629	0.391818	0.389577	0.440509	0.463948	0.482449	0.497626	0.509354	0.524262	0.645162	0.519798	0.57705	0.4655	0.508688	0.482614	0.518841	0.458433	0.482095	0.49523	0.49088	0.475079	0.49721	0.51182	0.510231	0.411149	0.434293	0.436255	0.473566	0.292357	0.340489	0.50381	0.457329	0.479571	0.493799
23.4078	122	F	8	85	82	80	White	Discovery	0.385188	0.380988	0.429998	0.459117	0.409518	0.361551	0.580915	0.573084	0.378508	0.372847	0.393108	0.402256	0.482494	0.463168	0.480473	0.477365	0.598273	0.498362	0.5409	0.463561	0.461423	0.468051	0.469712	0.459783	0.450567	0.456766	0.437043	0.438849	0.429836	0.477521	0.467898	0.386161	0.390875	0.433785	0.450649	0.285169	0.336035	0.472754	0.44383	0.439439	0.47212
18.3838	131	F	8	100	91	94	White	Discovery	0.418465	0.411773	0.366457	0.469785	0.365172	0.248739	0.596525	0.578911	0.381046	0.408825	0.452001	0.39175	0.484183	0.507029	0.480151	0.454844	0.623946	0.510549	0.57442	0.466945	0.452599	0.454234	0.46925	0.467278	0.419911	0.442496	0.421733	0.438537	0.410238	0.465228	0.443911	0.363846	0.399532	0.441784	0.426289	0.366348	0.346365	0.487663	0.446035	0.445864	0.487146
14.5966	111	F	8	84	91	84	White	Discovery	0.420763	0.397545	0.43857	0.510759	0.364786	0.38449	0.577271	0.593471	0.358741	0.41362	0.396609	0.402522	0.49967	0.491126	0.467281	0.46393	0.655679	0.503181	0.573784	0.466308	0.480663	0.481439	0.497772	0.463008	0.447761	0.460139	0.448004	0.435932	0.434748	0.482434	0.489047	0.381336	0.357755	0.429669	0.438063	0.332201	0.351799	0.488326	0.44501	0.453125	0.485857
16.2469	122	F	7	103	86	93	White	Discovery	0.385346	0.355297	0.374239	0.48057	0.358668	0.367231	0.584278	0.60196	0.403591	0.413559	0.416655	0.43442	0.477207	0.496899	0.461399	0.483042	0.611193	0.547105	0.574062	0.479787	0.489381	0.469863	0.502797	0.480835	0.465756	0.446774	0.430357	0.423695	0.422331	0.467163	0.460974	0.37755	0.380262	0.414118	0.441528	0.302378	0.334556	0.487533	0.440495	0.451521	0.485064
17.4972	117	F	6	93	88	88	White	Discovery	0.403389	0.406369	0.460117	0.491858	0.377337	0.397431	0.59682	0.60367	0.414285	0.438768	0.432462	0.429934	0.520385	0.51512	0.505328	0.51705	0.595433	0.540994	0.572236	0.484238	0.504564	0.486021	0.519886	0.481579	0.478151	0.46981	0.457314	0.441584	0.433136	0.492416	0.497315	0.398291	0.40815	0.404554	0.439422	0.344499	0.359185	0.499619	0.461023	0.471983	0.49639
16.806	131	F	9	96	96	95	White	Discovery	0.397661	0.389116	0.503243	0.564182	0.307343	0.314387	0.582335	0.598185	0.433099	0.464958	0.462956	0.492508	0.539128	0.546394	0.523855	0.510046	0.664907	0.564933	0.610986	0.520985	0.522722	0.530051	0.535138	0.517247	0.503528	0.468743	0.442143	0.430242	0.444509	0.490994	0.464759	0.423439	0.436037	0.465469	0.48481	0.343829	0.354728	0.524719	0.478263	0.484362	0.522242
15.8473	121	F	9	111	91	100	White	Discovery	0.375711	0.387537	0.462911	0.508726	0.339034	0.345606	0.558202	0.544745	0.370562	0.405764	0.407203	0.425426	0.463693	0.45228	0.486143	0.504547	0.593236	0.507184	0.555168	0.465358	0.454709	0.476055	0.471573	0.462347	0.425318	0.434098	0.413239	0.426153	0.421839	0.447465	0.418616	0.370796	0.405703	0.43148	0.432624	0.325846	0.357499	0.475746	0.435328	0.438138	0.474955
18.3946	117	F	6	87	75	76	White	Discovery	0.392585	0.447063	0.461999	0.373916	0.339772	0.343236	0.573417	0.561563	0.426755	0.426652	0.3938	0.437517	0.467293	0.50358	0.470732	0.489828	0.639754	0.566932	0.591977	0.45167	0.464092	0.468679	0.476815	0.446862	0.43342	0.439829	0.419959	0.436158	0.398795	0.453001	0.447148	0.405683	0.424108	0.424554	0.456172	0.340003	0.416099	0.496891	0.44088	0.452484	0.493423
17.3269	109	F	9	94	84	86	White	Discovery	0.391321	0.37186	0.465764	0.580224	0.258432	0.333853	0.579172	0.576283	0.362908	0.431093	0.473069	0.489548	0.480706	0.472673	0.523292	0.525309	0.635425	0.565213	0.593851	0.505712	0.506422	0.503098	0.518254	0.504983	0.482983	0.493893	0.436913	0.467498	0.429871	0.510685	0.465035	0.442651	0.44263	0.445365	0.430043	0.313288	0.349012	0.505766	0.461031	0.463818	0.503785
20.4551	124	F	NA	91	93	90	White	Discovery	0.392695	0.405043	0.463646	0.509639	0.247993	0.280556	0.5047	0.481484	0.361971	0.358809	0.415672	0.410153	0.491596	0.474373	0.492385	0.503412	0.590669	0.492535	0.573267	0.504057	0.489434	0.529691	0.505174	0.488939	0.455222	0.453147	0.406956	0.425643	0.405718	0.47039	0.408202	0.396031	0.421443	0.421218	0.422036	0.310967	0.315031	0.482535	0.441321	0.43383	0.490453
24.4453	123	F	8	94	88	89	White	Discovery	0.365311	0.374613	0.438463	0.390808	0.255984	0.340675	0.549322	0.57451	0.343623	0.391724	0.415487	0.457636	0.453338	0.477518	0.45833	0.474469	0.598362	0.504683	0.53567	0.45337	0.484455	0.458929	0.499182	0.450849	0.449904	0.42537	0.445204	0.409472	0.432455	0.442024	0.475664	0.385101	0.398461	0.382531	0.432497	0.291576	0.349176	0.463539	0.415355	0.442848	0.453365
16.759	121	F	8	82	89	82	White	Discovery	0.380984	0.360217	0.482769	0.523707	0.345591	0.354453	0.586881	0.567535	0.400158	0.428474	0.446513	0.443499	0.455698	0.494729	0.490092	0.514984	0.668863	0.558981	0.606588	0.472424	0.499637	0.497043	0.512626	0.465208	0.481363	0.463614	0.421499	0.434286	0.414685	0.487342	0.447078	0.397133	0.410035	0.454754	0.447203	0.322151	0.316415	0.508711	0.453987	0.454407	0.50771
18.2478	123	F	9	98	92	94	White	Discovery	0.409392	0.401017	0.371149	0.516084	0.301777	0.350972	0.577899	0.565025	0.375802	0.426307	0.426624	0.435901	0.498038	0.468299	0.489947	0.489284	0.595185	0.52409	0.569812	0.458297	0.472923	0.476481	0.494153	0.448759	0.434709	0.453096	0.418173	0.456807	0.417152	0.468323	0.437799	0.402879	0.432091	0.458257	0.457549	0.333729	0.351759	0.486384	0.449277	0.451735	0.486437
16.6983	126	F	9	106	89	96	White	Discovery	0.433843	0.429362	0.455674	0.570019	0.394264	0.376547	0.63566	0.636232	0.37539	0.429186	0.461996	0.4891	0.499619	0.489457	0.545204	0.549204	0.631577	0.588811	0.613091	0.51131	0.5265	0.512554	0.53662	0.510007	0.50159	0.502563	0.470313	0.485266	0.466095	0.521513	0.489327	0.425983	0.458901	0.467815	0.483245	0.370418	0.370239	0.526902	0.479741	0.48937	0.520662
25.4811	115	F	10	101	97	98	White	Discovery	0.38806	0.36697	0.413112	0.451599	0.296891	0.375174	0.547059	0.554576	0.367084	0.396754	0.425548	0.448888	0.493957	0.466239	0.486194	0.501864	0.689024	0.488201	0.570499	0.469307	0.479788	0.492217	0.495886	0.455752	0.448085	0.448008	0.404586	0.410184	0.399708	0.475808	0.41957	0.376298	0.408774	0.441628	0.430202	0.325933	0.34041	0.482183	0.440102	0.437395	0.482157
16.254	119	F	9	79	77	73	White	Discovery	0.398494	0.391165	0.511419	0.540258	0.391027	0.413739	0.566994	0.563697	0.413667	0.437223	0.449341	0.48529	0.505407	0.528527	0.545003	0.550454	0.679207	0.565227	0.623473	0.527137	0.522882	0.54713	0.531518	0.518339	0.507652	0.436094	0.436684	0.422849	0.436861	0.454646	0.450217	0.416319	0.439477	0.447429	0.487617	0.315968	0.311823	0.5277	0.47248	0.480052	0.526106
26.6689	111	F	5	86	86	82	White	Discovery	0.399059	0.362593	0.403246	0.488261	0.231965	0.36017	0.58773	0.578763	0.408589	0.401292	0.439858	0.43458	0.498277	0.501395	0.510295	0.484474	0.670305	0.530013	0.586664	0.488104	0.53756	0.522111	0.554289	0.475127	0.498887	0.468499	0.428909	0.469496	0.424397	0.47795	0.448542	0.409206	0.412364	0.455287	0.452701	0.341635	0.333974	0.499231	0.458196	0.455616	0.500781
17.0335	114	F	4	110	80	93	White	Discovery	0.406379	0.396291	0.517291	0.568522	0.339813	0.351332	0.621695	0.611794	0.390612	0.420262	0.465635	0.465516	0.506682	0.501367	0.509271	0.521472	0.617926	0.563267	0.601001	0.490854	0.509783	0.501525	0.527682	0.487779	0.475618	0.487025	0.453631	0.465979	0.456875	0.514238	0.477294	0.402313	0.425836	0.473442	0.468374	0.356152	0.360412	0.513903	0.473938	0.47347	0.516537
28.9671	112	F	7	97	86	89	White	Discovery	0.435472	0.42471	0.41754	0.491973	0.383442	0.363579	0.626152	0.634665	0.384427	0.414136	0.452624	0.457188	0.513986	0.527583	0.514844	0.52033	0.652326	0.546463	0.596702	0.489243	0.50482	0.497998	0.518589	0.48423	0.475725	0.516116	0.482522	0.489364	0.482746	0.534216	0.505571	0.421437	0.418482	0.456807	0.45896	0.337866	0.35109	0.516262	0.47194	0.479413	0.515395
14.794	116	F	10	101	101	101	White	Discovery	0.342826	0.373622	0.384556	0.384042	0.331058	0.341668	0.569546	0.594887	0.354972	0.367835	0.392824	0.437179	0.468318	0.456106	0.466018	0.488981	0.582694	0.529	0.556179	0.466215	0.477409	0.477136	0.494388	0.462595	0.44749	0.423597	0.434589	0.430627	0.424603	0.43656	0.465817	0.374381	0.420106	0.406119	0.402087	0.26529	0.325095	0.471094	0.423189	0.436099	0.465711
28.0498	111	F	9	110	89	98	White	Discovery	0.388908	0.415929	0.450146	0.47642	0.387138	0.412479	0.590865	0.594981	0.371445	0.401568	0.423954	0.453898	0.464123	0.510842	0.467803	0.49434	0.657923	0.55845	0.594793	0.481466	0.498727	0.492849	0.522864	0.47589	0.452211	0.466178	0.458541	0.436019	0.454799	0.490372	0.484169	0.380357	0.393321	0.441821	0.455865	0.315828	0.362193	0.499106	0.446094	0.462943	0.495585
18.7136	118	F	7	90	104	96	White	Discovery	0.402743	0.375839	0.436172	0.513261	0.291508	0.356692	0.57118	0.564655	0.377464	0.4409	0.421394	0.429943	0.464731	0.476688	0.501261	0.501848	0.644732	0.520546	0.585577	0.465312	0.4855	0.475885	0.499771	0.461592	0.457885	0.446346	0.422617	0.4291	0.411965	0.465465	0.446085	0.414678	0.415042	0.428803	0.432286	0.339302	0.350604	0.493753	0.441345	0.450985	0.490808
14.3334	108	F	9	100	86	91	White	Discovery	0.415212	0.416235	0.425442	0.50358	0.329508	0.350835	0.605952	0.598555	0.371219	0.398513	0.421462	0.440006	0.516125	0.524416	0.5048	0.502701	0.631691	0.536679	0.594629	0.487906	0.512461	0.493303	0.525746	0.4859	0.48046	0.460089	0.442601	0.452816	0.437105	0.478381	0.46936	0.375632	0.400872	0.464318	0.471096	0.344734	0.358827	0.505576	0.459115	0.466123	0.504219
19.824	130	F	7	110	92	100	White	Discovery	0.412618	0.413557	0.413923	0.451844	0.327843	0.395493	0.623813	0.594028	0.401966	0.411719	0.43699	0.45553	0.479294	0.49236	0.486712	0.463647	0.704765	0.557758	0.607752	0.48282	0.486665	0.494213	0.4982	0.475373	0.460262	0.489583	0.444257	0.463482	0.423435	0.511826	0.489238	0.362456	0.396371	0.431628	0.437935	0.370969	0.360725	0.505871	0.453737	0.453679	0.503695
17.6779	121	F	7	95	88	89	White	Discovery	0.404739	0.384719	0.405547	0.491832	0.264231	0.322375	0.544996	0.563962	0.361265	0.379882	0.39881	0.370105	0.493607	0.486036	0.477318	0.488482	0.628255	0.535056	0.578602	0.460274	0.483589	0.489396	0.498669	0.447228	0.455054	0.428599	0.418748	0.413772	0.416334	0.449735	0.439284	0.371497	0.403946	0.436455	0.443391	0.350552	0.341238	0.48375	0.433831	0.440711	0.482534
16.0133	113	F	8	93	93	91	White	Discovery	0.353396	0.382207	0.506788	0.526073	0.405764	0.415738	0.581413	0.557707	0.389126	0.400889	0.441776	0.473624	0.46229	0.491009	0.498592	0.512625	0.629172	0.527953	0.588544	0.49364	0.495523	0.50535	0.505161	0.487325	0.477972	0.450265	0.426841	0.426796	0.417581	0.469232	0.443598	0.378191	0.431945	0.434609	0.447092	0.314931	0.347044	0.497446	0.450106	0.457878	0.495202
19.3557	121	F	4	91	82	83	White	Discovery	0.382743	0.43804	0.355379	0.457788	0.340592	0.312454	0.582763	0.553879	0.425901	0.377378	0.412995	0.367377	0.468205	0.487354	0.512454	0.504396	0.594628	0.53286	0.571266	0.485437	0.501906	0.494291	0.515163	0.47793	0.458998	0.426104	0.409374	0.433198	0.39929	0.437362	0.427624	0.408523	0.418536	0.432768	0.409075	0.303033	0.406089	0.484045	0.447371	0.439688	0.486584
18.8098	122	F	7	113	86	99	White	Discovery	0.415719	0.384332	0.382633	0.429013	0.330925	0.352246	0.563958	0.554114	0.331022	0.387474	0.402862	0.386865	0.508877	0.483991	0.49098	0.51387	0.573828	0.456201	0.542312	0.474886	0.505103	0.475694	0.517832	0.472915	0.47522	0.45116	0.416859	0.420313	0.399783	0.480722	0.447333	0.357446	0.401039	0.434166	0.416908	0.327341	0.310993	0.470895	0.438896	0.440848	0.469537
16.9846	123	F	10	107	94	100	White	Discovery	0.355108	0.374744	0.442387	0.489805	0.345389	0.300823	0.568148	0.587117	0.395056	0.393236	0.424775	0.452978	0.473135	0.482113	0.487811	0.500561	0.609627	0.498421	0.580353	0.490913	0.51847	0.503122	0.535158	0.488605	0.495129	0.44716	0.447094	0.429737	0.430192	0.466288	0.480873	0.388742	0.415868	0.428675	0.455424	0.282533	0.329099	0.493619	0.44463	0.457035	0.49176
14.7765	120	F	9	108	86	96	White	Discovery	0.39367	0.390681	0.446983	0.494355	0.267709	0.3485	0.583743	0.616266	0.40586	0.42064	0.387268	0.434405	0.494282	0.511531	0.506258	0.510708	0.670337	0.549409	0.611655	0.517269	0.525742	0.538158	0.542805	0.507818	0.496267	0.460327	0.471825	0.443152	0.461045	0.480428	0.504974	0.407177	0.424591	0.451959	0.46322	0.317191	0.350501	0.513655	0.457602	0.473825	0.506968
18.6035	112	F	10	98	98	97	White	Discovery	0.397928	0.390387	0.443902	0.471219	0.307942	0.285414	0.573587	0.588145	0.363434	0.384177	0.400013	0.400361	0.492327	0.483071	0.477398	0.471315	0.602581	0.508867	0.565627	0.484044	0.463168	0.485898	0.468533	0.484757	0.453644	0.458953	0.435731	0.430709	0.430693	0.479585	0.462336	0.363675	0.393749	0.415558	0.42286	0.335669	0.348496	0.481154	0.441216	0.437728	0.482264
19.2128	131	F	4	96	84	88	White	Discovery	0.382001	0.367523	0.475574	0.519175	0.308173	0.297788	0.579716	0.5695	0.368547	0.386023	0.444941	0.449825	0.507358	0.491831	0.491061	0.501205	0.664223	0.536982	0.597325	0.512934	0.514159	0.5274	0.529379	0.507271	0.485961	0.424866	0.408917	0.422765	0.413711	0.444758	0.423138	0.384297	0.402806	0.467866	0.464846	0.327323	0.349457	0.500855	0.455422	0.448526	0.503816
19.1387	128	F	9	103	85	92	White	Discovery	0.387687	0.411817	0.465152	0.505109	0.379623	0.39924	0.596263	0.588369	0.405775	0.419105	0.469192	0.47213	0.467776	0.457933	0.513564	0.510235	0.670784	0.554331	0.604026	0.489715	0.493304	0.496333	0.510508	0.48812	0.462795	0.46349	0.451126	0.445237	0.4363	0.48234	0.48219	0.405239	0.433701	0.433336	0.455884	0.380279	0.397842	0.507997	0.458896	0.462938	0.506013
15.7621	114	F	6	107	90	97	White	Discovery	0.416976	0.422669	0.461054	0.491168	0.400799	0.400182	0.588677	0.598778	0.429851	0.434631	0.43157	0.437522	0.482941	0.511575	0.507593	0.50438	0.632229	0.561773	0.5984	0.487336	0.486467	0.502048	0.501795	0.482056	0.453273	0.445901	0.414657	0.433862	0.420749	0.463933	0.428692	0.407261	0.40156	0.465098	0.478546	0.335677	0.372282	0.508621	0.464215	0.463512	0.509488
21.4218	109	F	9	97	83	87	White	Discovery	0.393914	0.374411	0.49092	0.57145	0.291406	0.392043	0.586063	0.567462	0.386042	0.410434	0.427264	0.42044	0.468727	0.482829	0.493881	0.52305	0.634211	0.530053	0.58718	0.475019	0.471329	0.506154	0.4884	0.460136	0.444643	0.425535	0.408523	0.412621	0.406649	0.448202	0.418465	0.374766	0.410381	0.443733	0.448184	0.353816	0.345616	0.491017	0.445695	0.448641	0.490741
15.9127	110	F	10	100	89	92	White	Discovery	0.377835	0.352913	0.4364	0.507725	0.385481	0.386433	0.546403	0.565317	0.392402	0.391734	0.449318	0.457282	0.50384	0.51586	0.507168	0.520404	0.667541	0.54908	0.610495	0.505112	0.517677	0.519905	0.543082	0.497956	0.471538	0.4227	0.424912	0.424348	0.429475	0.43983	0.438274	0.386238	0.398735	0.461484	0.456728	0.327548	0.331499	0.50833	0.454789	0.457077	0.509111
17.1559	113	F	10	89	87	85	White	Discovery	0.397391	0.372236	0.43585	0.547592	0.359997	0.357017	0.602057	0.613349	0.377897	0.418472	0.442957	0.435622	0.484293	0.497324	0.499319	0.520272	0.604882	0.531233	0.575291	0.459718	0.484161	0.475231	0.496646	0.454913	0.459411	0.482315	0.466324	0.476122	0.476485	0.49815	0.47707	0.42054	0.422946	0.457962	0.443781	0.34061	0.345395	0.499954	0.456301	0.466017	0.498958
15.391	129	F	9	114	115	116	White	Discovery	0.418291	0.448577	0.495504	0.457373	0.301938	0.329081	0.598538	0.60501	0.422088	0.437975	0.412608	0.431716	0.519354	0.529989	0.526449	0.541315	0.671491	0.559508	0.616076	0.506416	0.557793	0.523285	0.569445	0.498178	0.538116	0.462207	0.448211	0.447471	0.448451	0.486198	0.468684	0.421581	0.445429	0.434588	0.473191	0.319277	0.392448	0.521819	0.469891	0.483393	0.517271
20.6257	127	F	5	83	96	87	White	Discovery	0.376909	0.380875	0.423547	0.49228	0.344414	0.367988	0.591581	0.597111	0.37728	0.423541	0.397943	0.402487	0.491539	0.504365	0.479371	0.490633	0.646094	0.510997	0.59019	0.482851	0.506682	0.483687	0.523565	0.482256	0.483352	0.454325	0.431093	0.439562	0.420088	0.472038	0.456827	0.348165	0.398418	0.437717	0.455407	0.299734	0.312792	0.496965	0.444799	0.45864	0.493468
15.9907	116	F	NA	81	86	80	White	Discovery	0.378293	0.376026	0.493462	0.540113	0.332569	0.371054	0.593628	0.622162	0.37216	0.451792	0.444547	0.458786	0.478726	0.513104	0.501716	0.510639	0.599847	0.553712	0.596437	0.483389	0.50847	0.491866	0.528662	0.481779	0.465984	0.449068	0.452995	0.458627	0.472142	0.463656	0.463682	0.396925	0.404746	0.474005	0.480529	0.307345	0.309303	0.508585	0.4577	0.475826	0.503518
14.9715	118	F	9	96	86	88	White	Discovery	0.384246	0.373376	0.480917	0.503853	0.324094	0.353254	0.601856	0.596099	0.371799	0.386518	0.427187	0.429171	0.487205	0.49138	0.513147	0.540596	0.621087	0.504373	0.577506	0.489516	0.505953	0.508211	0.523625	0.482034	0.474471	0.482929	0.46173	0.469723	0.456079	0.500729	0.478209	0.41001	0.447762	0.462913	0.454415	0.31961	0.326554	0.498584	0.460499	0.46432	0.497075
17.2304	113	F	5	91	81	83	White	Discovery	0.41174	0.376668	0.343602	0.41713	0.331606	0.347784	0.593419	0.57274	0.335731	0.38583	0.412829	0.402493	0.478162	0.503961	0.467812	0.477766	0.626182	0.533566	0.584161	0.481518	0.489124	0.509236	0.498905	0.471151	0.470109	0.482251	0.438202	0.455833	0.434204	0.506788	0.463883	0.409962	0.41842	0.459622	0.474457	0.316842	0.324496	0.497865	0.450572	0.451764	0.498766
14.6592	110	F	9	99	81	87	White	Discovery	0.414625	0.420773	0.413162	0.4434	0.359462	0.396775	0.619848	0.610668	0.422625	0.43973	0.423655	0.412077	0.48385	0.529636	0.49088	0.510579	0.63909	0.545226	0.591483	0.48072	0.475003	0.49269	0.491349	0.476627	0.448412	0.475397	0.462842	0.450214	0.448805	0.501242	0.496807	0.380577	0.400549	0.470747	0.467925	0.349986	0.359853	0.507247	0.463795	0.472732	0.503748
17.8606	125	F	10	113	99	106	White	Discovery	0.40717	0.412101	0.486508	0.480734	0.349792	0.398588	0.558805	0.591057	0.396942	0.404968	0.42884	0.447227	0.477475	0.464577	0.498692	0.524508	0.657932	0.570054	0.605597	0.489924	0.502048	0.509231	0.519315	0.480649	0.462771	0.423259	0.438968	0.409105	0.438566	0.439779	0.453891	0.40279	0.427601	0.431758	0.470877	0.348442	0.359828	0.505032	0.448969	0.460891	0.502552
17.7736	129	F	9	100	97	97	White	Discovery	0.439855	0.415886	0.440303	0.521114	0.300446	0.313796	0.580957	0.559452	0.402843	0.426912	0.439935	0.382002	0.503639	0.442275	0.500975	0.511368	0.615048	0.546561	0.571372	0.475081	0.483212	0.478174	0.486902	0.471557	0.466907	0.467183	0.435911	0.451356	0.427527	0.483329	0.458	0.380306	0.412048	0.426519	0.45156	0.39617	0.354474	0.487478	0.452246	0.448895	0.48886
17.8526	111	F	10	81	86	79	White	Discovery	0.409781	0.411244	0.445252	0.395916	0.198571	0.286836	0.567268	0.593613	0.360271	0.400582	0.412245	0.45041	0.472054	0.487467	0.472387	0.47069	0.611307	0.481583	0.548643	0.452497	0.477799	0.460082	0.488345	0.448738	0.444831	0.441868	0.425444	0.42237	0.412657	0.460993	0.462503	0.366069	0.399333	0.384697	0.420606	0.3229	0.340736	0.471671	0.425357	0.442044	0.465793
20.3851	110	F	2	83	72	73	White	Discovery	0.361748	0.371489	0.470655	0.476628	0.291657	0.284037	0.541047	0.554242	0.399652	0.414908	0.42432	0.43238	0.478472	0.487298	0.499238	0.491158	0.631047	0.528834	0.576922	0.477767	0.480336	0.511995	0.497963	0.465175	0.449351	0.430293	0.408249	0.396943	0.383961	0.456624	0.44354	0.391959	0.401988	0.42612	0.440447	0.27876	0.308304	0.488658	0.44229	0.442026	0.489401
21.2342	110	F	8	87	90	86	White	Discovery	0.423003	0.397687	0.43958	0.519365	0.349457	0.312282	0.607721	0.610329	0.365628	0.407728	0.422938	0.435281	0.486471	0.478246	0.487526	0.501249	0.654788	0.538789	0.588593	0.491678	0.485644	0.507046	0.499624	0.487298	0.455777	0.500097	0.458188	0.489231	0.4577	0.524308	0.489608	0.395324	0.388285	0.46466	0.44242	0.358454	0.367351	0.500274	0.460308	0.457564	0.503632
17.079	120	F	9	74	89	78	White	Discovery	0.406222	0.397076	0.506138	0.554833	0.316318	0.331115	0.577485	0.571385	0.396629	0.435402	0.457449	0.45744	0.470473	0.476863	0.515597	0.528897	0.681246	0.560493	0.615707	0.516073	0.535655	0.527842	0.553411	0.513439	0.506616	0.45064	0.453717	0.441352	0.452589	0.467959	0.470456	0.415251	0.445471	0.458997	0.460026	0.386535	0.385491	0.518327	0.463378	0.47325	0.51505
18.1298	131	F	9	87	92	87	White	Discovery	0.428998	0.422619	0.395788	0.417846	0.254049	0.33636	0.615236	0.60241	0.330059	0.397731	0.400861	0.415776	0.488473	0.477136	0.463764	0.492526	0.632831	0.490064	0.562267	0.450341	0.494605	0.472482	0.505736	0.443126	0.472326	0.49503	0.437428	0.481704	0.436786	0.509981	0.455282	0.372987	0.401923	0.440532	0.43879	0.359564	0.346102	0.48549	0.441374	0.452184	0.479594
26.6414	127	F	9	83	101	90	White	Discovery	0.373187	0.396224	0.453677	0.475912	0.324438	0.380771	0.551807	0.58426	0.409403	0.4066	0.43944	0.465815	0.472002	0.502435	0.487246	0.498343	0.632198	0.559163	0.584698	0.493103	0.523993	0.514822	0.542695	0.482955	0.484048	0.417229	0.453118	0.411478	0.455478	0.430599	0.474272	0.387306	0.437074	0.429547	0.451514	0.329408	0.383131	0.496877	0.443353	0.465419	0.489106
17.4612	130	F	8	108	103	106	White	Discovery	0.41316	0.417729	0.460346	0.563479	0.350578	0.402745	0.568585	0.594719	0.410607	0.432779	0.405836	0.435917	0.507704	0.494682	0.502958	0.528968	0.649984	0.564392	0.603877	0.506008	0.515867	0.501257	0.526166	0.506453	0.492186	0.461878	0.451657	0.463271	0.457678	0.474762	0.465406	0.409986	0.421583	0.471395	0.467101	0.330122	0.372674	0.514516	0.465745	0.474178	0.513196
16.039	118	F	10	93	90	89	White	Discovery	0.407101	0.408147	0.406046	0.444952	0.295487	0.307037	0.58349	0.573619	0.414044	0.434664	0.438655	0.435347	0.490086	0.46207	0.495987	0.500982	0.660848	0.560457	0.598559	0.493227	0.488423	0.491697	0.499582	0.493276	0.461631	0.478538	0.43765	0.45722	0.432711	0.504809	0.462152	0.397406	0.427492	0.466803	0.457861	0.348786	0.343746	0.502351	0.460522	0.453862	0.503304
19.1311	131	F	10	102	84	91	White	Discovery	0.341393	0.421907	0.448263	0.465421	0.370677	0.29478	0.618817	0.626923	0.442617	0.3755	0.439601	0.467045	0.507888	0.539843	0.496235	0.505934	0.651347	0.578777	0.599977	0.504212	0.524426	0.511006	0.544355	0.499516	0.478806	0.468345	0.452016	0.454575	0.44368	0.485572	0.487658	0.381199	0.414611	0.426463	0.460877	0.319466	0.395807	0.507604	0.462032	0.47189	0.503301
17.2629	130	F	7	91	88	87	White	Discovery	0.414166	0.412417	0.473376	0.530263	0.306358	0.352439	0.559619	0.585194	0.411429	0.409968	0.460825	0.497413	0.506733	0.548377	0.530182	0.54368	0.681703	0.575025	0.618196	0.536118	0.528887	0.546687	0.544711	0.529994	0.497286	0.481417	0.466443	0.463992	0.463044	0.498286	0.483979	0.454154	0.446626	0.486258	0.496349	0.342309	0.375272	0.529989	0.481925	0.486786	0.52786
18.9612	121	F	9	97	90	92	White	Discovery	0.390145	0.363661	0.443035	0.514791	0.360469	0.381381	0.604752	0.580736	0.430556	0.432598	0.441957	0.461481	0.478015	0.498314	0.506074	0.518827	0.64149	0.574214	0.593917	0.503231	0.519652	0.502604	0.526186	0.502612	0.504125	0.472745	0.432571	0.467948	0.424879	0.486348	0.452322	0.428721	0.441869	0.4655	0.449819	0.322834	0.347423	0.508145	0.46656	0.466172	0.506453
14.1776	120	F	9	99	96	96	White	Discovery	0.412021	0.393627	0.424176	0.509987	0.327575	0.348479	0.550705	0.555935	0.37525	0.415112	0.41808	0.431729	0.454043	0.470548	0.482149	0.493552	0.619281	0.487448	0.559115	0.455082	0.467005	0.470622	0.477511	0.44653	0.445372	0.448143	0.425237	0.437031	0.431959	0.465976	0.436027	0.379501	0.389898	0.430462	0.430717	0.346471	0.334967	0.480027	0.435675	0.443878	0.477453
22.6133	117	F	6	81	81	76	White	Discovery	0.412514	0.406943	0.479214	0.474382	0.358168	0.365307	0.578356	0.606545	0.423849	0.428759	0.439977	0.472007	0.497473	0.491285	0.521151	0.549746	0.642457	0.556032	0.593242	0.478212	0.505548	0.486182	0.523049	0.473491	0.473254	0.454056	0.462357	0.43272	0.448615	0.471629	0.489355	0.423933	0.434974	0.437622	0.440114	0.352121	0.409069	0.510227	0.462434	0.47193	0.50659
23.9719	129	F	5	88	86	84	White	Discovery	0.375108	0.401866	0.471414	0.481222	0.391653	0.378558	0.581769	0.59276	0.377687	0.369482	0.446564	0.431504	0.499952	0.4987	0.509703	0.512991	0.644445	0.540795	0.584041	0.490944	0.509739	0.500661	0.521749	0.48685	0.484296	0.441308	0.45194	0.444688	0.448344	0.450154	0.470024	0.380579	0.411237	0.434867	0.446787	0.312115	0.317902	0.49617	0.450643	0.458397	0.493515
15.2044	108	F	9	85	85	82	White	Discovery	NA	NA	NA	NA	NA	NA	NA	NA	NA	NA	NA	NA	NA	NA	NA	NA	NA	NA	NA	NA	NA	NA	NA	NA	NA	NA	NA	NA	NA	NA	NA	NA	NA	NA	NA	NA	NA	NA	NA	NA	NA
22.5718	118	F	9	NA	NA	NA	White	Discovery	0.395507	0.408126	0.404763	0.510216	0.262062	0.33399	0.56925	0.590413	0.393281	0.425196	0.42811	0.46713	0.532208	0.538695	0.524822	0.537619	0.646038	0.541026	0.587461	0.507362	0.524335	0.521758	0.540312	0.501403	0.491961	0.433405	0.441836	0.440198	0.434058	0.445534	0.465812	0.39968	0.40356	0.448624	0.475804	0.320173	0.338887	0.505309	0.460243	0.474883	0.501471
16.4223	108	F	7	79	76	73	White	Discovery	0.399151	0.384001	0.488834	0.536174	0.342374	0.38491	0.598057	0.598349	0.397724	0.454185	0.423519	0.458186	0.495273	0.496756	0.489163	0.501648	0.653685	0.533728	0.588223	0.488839	0.512851	0.500229	0.517526	0.484292	0.496865	0.472164	0.446456	0.451724	0.427803	0.492767	0.486697	0.404762	0.424614	0.45935	0.463644	0.347934	0.351105	0.505682	0.462635	0.472248	0.501188
17.8853	130	F	10	81	86	79	White	Discovery	0.386226	0.409762	0.380917	0.398884	0.205253	0.328571	0.563992	0.58911	0.336391	0.390786	0.3956	0.408911	0.4822	0.527153	0.475545	0.476033	0.662865	0.527176	0.579661	0.475346	0.478234	0.498042	0.501651	0.465185	0.427081	0.459077	0.458731	0.433135	0.436955	0.477948	0.49853	0.370384	0.407283	0.423433	0.404394	0.338685	0.336996	0.48605	0.428734	0.44893	0.478197
14.4306	110	F	9	93	96	93	White	Discovery	NA	NA	NA	NA	NA	NA	NA	NA	NA	NA	NA	NA	NA	NA	NA	NA	NA	NA	NA	NA	NA	NA	NA	NA	NA	NA	NA	NA	NA	NA	NA	NA	NA	NA	NA	NA	NA	NA	NA	NA	NA
18.5936	117	F	9	89	83	82	White	Discovery	0.363607	0.407108	0.417964	0.37937	0.312831	0.327081	0.537784	0.570323	0.41469	0.39105	0.406266	0.437169	0.458367	0.495133	0.459635	0.475049	0.613286	0.519651	0.562533	0.454301	0.484002	0.477333	0.502817	0.446249	0.444212	0.41267	0.42728	0.400851	0.418813	0.421615	0.447699	0.379539	0.41952	0.429851	0.450062	0.307547	0.384046	0.478268	0.42966	0.445519	0.473478
18.8871	116	F	5	97	86	89	White	Discovery	0.406645	0.381213	0.398005	0.537639	0.343094	0.347989	0.587533	0.557596	0.385609	0.440128	0.468934	0.428769	0.473237	0.484914	0.521569	0.530513	0.638895	0.54463	0.591678	0.468186	0.505849	0.474589	0.510486	0.465429	0.484563	0.495069	0.442593	0.472612	0.437501	0.514659	0.454978	0.411572	0.421527	0.424235	0.425455	0.372567	0.324619	0.502877	0.454159	0.459848	0.499977
14.7829	111	F	8	89	82	82	White	Discovery	0.382504	0.376782	0.46489	0.518807	0.274929	0.342581	0.510661	0.547466	0.382919	0.427622	0.448208	0.442072	0.502748	0.497165	0.500728	0.516731	0.621464	0.537472	0.591153	0.485945	0.49749	0.508153	0.513706	0.479059	0.468516	0.365606	0.378252	0.340081	0.367356	0.38114	0.398775	0.418977	0.444851	0.428736	0.460592	0.295603	0.319452	0.494423	0.440205	0.450084	0.492936
17.2245	118	F	9	92	84	85	White	Discovery	0.36685	0.379989	0.369272	0.437793	0.389863	0.284344	0.609232	0.465046	0.309018	0.421094	0.405498	0.345902	0.470521	0.489536	0.447184	0.458859	0.512005	0.524921	0.54035	0.462091	0.426152	0.437227	0.445207	0.46457	0.386366	0.522928	0.405614	0.495705	0.369678	0.548043	0.431923	0.331522	0.364514	0.452881	0.382681	0.300447	0.285819	0.466559	0.438251	0.421784	0.477301
16.0701	114	F	10	98	86	90	White	Discovery	0.417021	0.410046	0.391383	0.508986	0.328453	0.24993	0.583359	0.525926	0.331374	0.402189	0.4763	0.443769	0.484006	0.488301	0.486386	0.501052	0.668685	0.559126	0.58089	0.470896	0.512573	0.474383	0.527878	0.469424	0.483367	0.482768	0.414072	0.456455	0.408162	0.504233	0.426317	0.38799	0.424952	0.452561	0.426541	0.381757	0.336066	0.490646	0.448135	0.447191	0.485872
17.6194	129	F	7	107	91	98	White	Discovery	0.363119	0.392294	0.543648	0.544429	0.376887	0.400613	0.618061	0.605017	0.41034	0.410949	0.421965	0.459628	0.490466	0.512378	0.505728	0.53363	0.683372	0.574418	0.608933	0.512413	0.533017	0.519139	0.542951	0.510661	0.516438	0.460077	0.456286	0.455607	0.454098	0.472765	0.481707	0.378233	0.41631	0.440801	0.457293	0.298621	0.335846	0.516483	0.46401	0.476718	0.512528
17.1902	108	F	10	90	83	83	White	Discovery	0.408523	0.400408	0.451276	0.539806	0.329687	0.390069	0.612141	0.598665	0.405045	0.442224	0.431642	0.462855	0.466898	0.498025	0.491797	0.510839	0.654688	0.546086	0.599058	0.488926	0.501792	0.50401	0.520403	0.481895	0.464787	0.482351	0.435535	0.469452	0.431005	0.502444	0.461529	0.409312	0.426599	0.453664	0.456911	0.338518	0.304432	0.506615	0.459761	0.468746	0.504808
19.6413	109	F	7	78	84	77	White	Discovery	0.406355	0.411619	0.399728	0.522833	0.358866	0.339506	0.593219	0.593625	0.401958	0.430832	0.441069	0.455281	0.485086	0.459649	0.491539	0.506359	0.613292	0.573207	0.596214	0.498695	0.538443	0.510493	0.553705	0.494076	0.509577	0.441982	0.413695	0.417354	0.41172	0.46524	0.434185	0.379248	0.417038	0.44532	0.485285	0.346754	0.359204	0.502901	0.454516	0.463918	0.499686
19.7827	131	F	9	NA	NA	NA	White	Discovery	0.427903	0.382494	0.432737	0.49618	0.340658	0.310311	0.60548	0.59507	0.359508	0.436789	0.423885	0.40458	0.492355	0.492269	0.486339	0.509034	0.611598	0.531915	0.563849	0.507288	0.474485	0.519636	0.482695	0.502018	0.457569	0.511105	0.41465	0.478585	0.417278	0.534439	0.428914	0.390739	0.409488	0.453574	0.410029	0.368053	0.332613	0.491941	0.464381	0.449681	0.494917
15.4801	120	F	9	110	89	99	White	Discovery	0.404241	0.399337	0.487405	0.512198	0.330171	0.362737	0.606042	0.593715	0.384281	0.415117	0.414468	0.443324	0.50818	0.526733	0.511076	0.516266	0.678124	0.545832	0.613565	0.522172	0.520824	0.543554	0.541769	0.51314	0.483252	0.482666	0.454631	0.461299	0.445674	0.504098	0.481433	0.413532	0.426114	0.465886	0.457349	0.327327	0.359509	0.517425	0.470703	0.471942	0.515345
14.8447	114	F	7	89	90	87	White	Discovery	0.415031	0.39376	0.525872	0.526268	0.389637	0.36363	0.598139	0.614069	0.397593	0.448987	0.455566	0.453711	0.484432	0.501746	0.515167	0.518001	0.593946	0.563854	0.594305	0.493903	0.495544	0.510239	0.501981	0.485404	0.476205	0.484139	0.482255	0.486564	0.481317	0.49741	0.50331	0.461848	0.450032	0.489631	0.480946	0.327588	0.34407	0.516321	0.47774	0.481726	0.513939
16.5108	129	F	NA	99	96	96	White	Discovery	0.378424	0.39344	0.461528	0.486249	0.314371	0.392986	0.595608	0.579877	0.379298	0.401744	0.4151	0.466987	0.479272	0.485951	0.492625	0.511182	0.62709	0.545902	0.578959	0.522252	0.500517	0.539685	0.511986	0.511522	0.48043	0.469311	0.441199	0.458072	0.445271	0.481536	0.45699	0.397952	0.422709	0.436187	0.448536	0.303956	0.342775	0.497891	0.454523	0.459835	0.496082
22.8497	128	F	9	103	89	95	White	Discovery	0.395411	0.409681	0.417648	0.481695	0.367587	0.347701	0.576951	0.567495	0.393866	0.404587	0.408505	0.429435	0.486967	0.50644	0.477737	0.48708	0.633819	0.528875	0.585303	0.493922	0.510743	0.500873	0.524639	0.48868	0.482656	0.438897	0.412243	0.416717	0.411198	0.463486	0.435589	0.338331	0.363436	0.470659	0.471057	0.322875	0.353454	0.495306	0.451319	0.45293	0.495285
13.9	115	F	8	87	83	81	White	Discovery	0.386644	0.375933	0.382167	0.445223	0.359272	0.358738	0.522153	0.521591	0.416174	0.415671	0.40203	0.401558	0.467562	0.442316	0.485791	0.513019	0.556646	0.5169	0.543484	0.468119	0.476188	0.473285	0.488082	0.464725	0.458041	0.424847	0.413997	0.414517	0.407097	0.440385	0.424954	0.392111	0.414978	0.427775	0.446588	0.292735	0.314478	0.472229	0.436718	0.437842	0.472245
26.1472	131	F	2	92	86	86	White	Discovery	0.380309	0.386511	0.386992	0.407137	0.317872	0.343642	0.533855	0.536314	0.363969	0.373722	0.378875	0.384267	0.442003	0.475884	0.474908	0.474902	0.615733	0.533766	0.541977	0.440642	0.472697	0.462262	0.494944	0.432023	0.431725	0.424209	0.419353	0.398958	0.39217	0.446187	0.461828	0.341081	0.348079	0.385361	0.402095	0.346896	0.340967	0.458036	0.41033	0.424541	0.454032
14.7672	120	F	9	101	92	95	White	Discovery	0.382333	0.38283	0.418469	0.412592	0.256097	0.247882	0.519875	0.554632	0.356666	0.307308	0.427785	0.433791	0.415817	0.492213	0.470234	0.480594	0.591679	0.522146	0.562909	0.443974	0.482001	0.464644	0.496898	0.434268	0.441566	0.434923	0.425072	0.404104	0.414058	0.451332	0.44539	0.394034	0.382933	0.398324	0.406088	0.295743	0.339402	0.472471	0.416764	0.426618	0.47267
22.431	114	F	9	85	81	79	White	Discovery	0.404637	0.391924	0.433836	0.537031	0.425739	0.390874	0.602093	0.61266	0.396239	0.452046	0.438755	0.457967	0.525487	0.531045	0.516571	0.531405	0.606658	0.565561	0.599882	0.495415	0.507847	0.511517	0.520917	0.487556	0.482146	0.495312	0.458114	0.470244	0.458864	0.521011	0.480481	0.439259	0.459195	0.477954	0.476359	0.324307	0.336442	0.517051	0.475843	0.48513	0.513403
15.9347	108	F	10	103	86	93	White	Discovery	0.351778	0.374931	0.410878	0.423548	0.346549	0.336872	0.546452	0.512334	0.351515	0.371061	0.408525	0.424626	0.466777	0.473003	0.475786	0.483782	0.645035	0.548054	0.586924	0.443567	0.477992	0.457571	0.493071	0.439781	0.454107	0.428928	0.406634	0.413397	0.405629	0.444331	0.419754	0.397992	0.421717	0.432354	0.463413	0.285331	0.331992	0.482122	0.428219	0.433711	0.481677
17.591	113	F	7	93	84	86	White	Discovery	0.406194	0.387513	0.405754	0.507051	0.307691	0.336677	0.588187	0.597171	0.370785	0.442256	0.418052	0.420116	0.452497	0.491268	0.48256	0.502001	0.638031	0.537701	0.581596	0.483864	0.496738	0.499907	0.513166	0.47584	0.464156	0.481338	0.433362	0.469946	0.431354	0.499678	0.460743	0.379665	0.395479	0.440661	0.447122	0.325856	0.325896	0.494755	0.44388	0.460942	0.487701
17.6442	122	F	NA	81	92	83	White	Discovery	0.374176	0.382871	0.451344	0.407561	0.351716	0.392386	0.568345	0.609294	0.396924	0.395703	0.416801	0.455642	0.474127	0.553779	0.502747	0.528285	0.662549	0.528023	0.57942	0.480227	0.503826	0.50398	0.520127	0.468117	0.472507	0.438625	0.492534	0.425715	0.48642	0.452834	0.527892	0.399951	0.422741	0.425411	0.490537	0.253752	0.317367	0.501389	0.445662	0.478641	0.494497
15.7058	109	F	7	101	79	87	White	Discovery	0.421741	0.425019	0.3958	0.513551	0.283696	0.208474	0.594823	0.494418	0.399219	0.379188	0.438922	0.278374	0.47951	0.462038	0.495139	0.482483	0.587539	0.505241	0.57201	0.477495	0.471896	0.489184	0.473777	0.473014	0.454319	0.453935	0.390504	0.417473	0.395547	0.480201	0.387492	0.388981	0.397866	0.440806	0.40335	0.347671	0.34025	0.482321	0.449828	0.420156	0.495942
15.8838	130	F	10	101	90	94	White	Discovery	0.396722	0.368766	0.435818	0.544892	0.360528	0.414041	0.636362	0.628606	0.373781	0.470665	0.427522	0.453291	0.506993	0.510852	0.485583	0.510542	0.622468	0.547234	0.595767	0.489586	0.519255	0.500043	0.532467	0.484522	0.497074	0.492513	0.467802	0.485707	0.451905	0.510227	0.503963	0.407479	0.400234	0.442247	0.46278	0.325723	0.357644	0.513393	0.4623	0.483274	0.507597
14.608	110	F	8	100	89	93	White	Discovery	0.436254	0.426321	0.479723	0.528243	0.398109	0.421874	0.640696	0.661899	0.439484	0.446479	0.458888	0.499549	0.533592	0.531738	0.538748	0.558553	0.66212	0.569394	0.614615	0.507224	0.525944	0.521951	0.531691	0.502056	0.519591	0.516138	0.495192	0.501553	0.492023	0.541738	0.526745	0.415068	0.442502	0.48491	0.486253	0.348357	0.395128	0.5363	0.494291	0.502607	0.533933
17.2629	131	F	7	103	92	96	White	Discovery	0.410975	0.403713	0.479833	0.549699	0.358101	0.36031	0.58027	0.572701	0.370317	0.410087	0.430697	0.472075	0.485518	0.487456	0.487741	0.514191	0.650331	0.526908	0.587977	0.491534	0.524714	0.497861	0.546036	0.487426	0.482494	0.479799	0.43602	0.449628	0.416112	0.501669	0.470752	0.370641	0.421264	0.433759	0.42776	0.343102	0.353829	0.501274	0.452237	0.463914	0.496538
17.2859	129	F	8	89	86	84	White	Discovery	0.410507	0.403897	0.475829	0.516173	0.300505	0.305668	0.575209	0.603107	0.402073	0.442005	0.437128	0.44825	0.480496	0.472282	0.480803	0.513721	0.583722	0.521321	0.561509	0.486403	0.515645	0.479518	0.530632	0.486817	0.481352	0.46702	0.442916	0.458611	0.446738	0.491157	0.466983	0.385098	0.396479	0.446842	0.446466	0.347704	0.362667	0.489146	0.452095	0.462756	0.485348
22.0257	113	F	9	91	84	85	White	Discovery	0.408084	0.431942	0.418459	0.516771	0.307808	0.353632	0.567248	0.602302	0.375919	0.413988	0.406643	0.413249	0.514457	0.509454	0.494452	0.499589	0.617606	0.508053	0.573285	0.485632	0.513317	0.498286	0.524011	0.477608	0.491499	0.434079	0.443239	0.41563	0.436776	0.453721	0.468896	0.395543	0.402767	0.436034	0.458904	0.319258	0.379638	0.495915	0.448755	0.466972	0.488936
19.692	108	F	4	86	80	79	White	Discovery	0.428185	0.424284	0.432272	0.500639	0.340307	0.383216	0.593466	0.597293	0.406823	0.452187	0.437959	0.451677	0.488792	0.530386	0.513439	0.521394	0.669831	0.55861	0.60395	0.501069	0.522154	0.520766	0.52858	0.494165	0.508335	0.453355	0.44111	0.439853	0.43647	0.475272	0.469888	0.419235	0.438872	0.468536	0.480214	0.38347	0.379205	0.515079	0.466012	0.478853	0.511147
14.934	122	F	4	89	86	84	White	Discovery	NA	NA	NA	NA	NA	NA	NA	NA	NA	NA	NA	NA	NA	NA	NA	NA	NA	NA	NA	NA	NA	NA	NA	NA	NA	NA	NA	NA	NA	NA	NA	NA	NA	NA	NA	NA	NA	NA	NA	NA	NA
18.7208	109	F	7	89	93	89	White	Discovery	0.406031	0.400932	0.487554	0.517473	0.335428	0.371485	0.609599	0.6197	0.399544	0.443826	0.456314	0.494942	0.509032	0.516592	0.492696	0.505116	0.616979	0.549972	0.591882	0.492762	0.525911	0.50926	0.544077	0.485321	0.48924	0.486064	0.466153	0.456391	0.456492	0.508656	0.495597	0.4237	0.428088	0.450544	0.485376	0.325489	0.328196	0.511461	0.466697	0.482253	0.504479
17.1186	125	F	9	105	90	97	White	Discovery	0.397504	0.391069	0.458743	0.498293	0.350978	0.349643	0.629477	0.628227	0.401298	0.446118	0.431742	0.439915	0.504755	0.513137	0.493129	0.515009	0.659215	0.563191	0.607875	0.52773	0.536303	0.53954	0.546622	0.522016	0.513122	0.480182	0.448252	0.461293	0.450244	0.499818	0.474247	0.415933	0.418096	0.446576	0.455037	0.336472	0.36925	0.51537	0.467089	0.476332	0.511141
15.6715	116	F	5	96	87	89	White	Discovery	0.394113	0.380469	0.359339	0.421611	0.230101	0.332843	0.499172	0.569197	0.368716	0.387017	0.386564	0.386251	0.466396	0.490746	0.490808	0.48236	0.621266	0.549776	0.593923	0.474096	0.489481	0.490401	0.497205	0.466059	0.458162	0.418041	0.433195	0.409129	0.421765	0.430619	0.460205	0.403379	0.403705	0.438708	0.409713	0.289527	0.33373	0.490013	0.428165	0.441074	0.488753
26.5811	126	F	9	93	88	88	White	Discovery	0.403872	0.39242	0.432836	0.475515	0.303242	0.380582	0.621607	0.614659	0.388999	0.402051	0.443998	0.436485	0.507188	0.52186	0.501188	0.508063	0.677578	0.558696	0.61667	0.500961	0.506782	0.500441	0.515874	0.500843	0.492252	0.456768	0.438569	0.465082	0.454149	0.470447	0.44043	0.405671	0.399598	0.498462	0.492176	0.318541	0.317129	0.51509	0.47133	0.46666	0.516396
19.3195	129	F	9	101	93	96	White	Discovery	NA	NA	NA	NA	NA	NA	NA	NA	NA	NA	NA	NA	NA	NA	NA	NA	NA	NA	NA	NA	NA	NA	NA	NA	NA	NA	NA	NA	NA	NA	NA	NA	NA	NA	NA	NA	NA	NA	NA	NA	NA
18.3838	131	F	7	NA	NA	NA	White	Discovery	0.400786	0.374798	0.455772	0.482455	0.359538	0.339763	0.576475	0.606861	0.385391	0.408225	0.436521	0.449656	0.513693	0.522407	0.488146	0.502735	0.666655	0.552143	0.613851	0.471446	0.502677	0.495018	0.518874	0.462626	0.472481	0.459956	0.455638	0.413245	0.455879	0.486107	0.475461	0.395423	0.405878	0.459431	0.467169	0.312379	0.378596	0.511065	0.456957	0.466141	0.508501
19.9556	111	F	8	80	89	81	White	Discovery	0.396336	0.392223	0.44876	0.510753	0.348847	0.356496	0.591349	0.582508	0.361453	0.397305	0.398251	0.406513	0.473056	0.505863	0.48623	0.485986	0.644423	0.522108	0.571279	0.477776	0.489014	0.490299	0.50122	0.471622	0.464757	0.437076	0.414352	0.432609	0.421109	0.457221	0.429368	0.364799	0.379959	0.444397	0.453088	0.353178	0.328784	0.487729	0.443496	0.449057	0.485352
20.3109	131	F	9	106	97	101	White	Discovery	0.394349	0.394984	0.391951	0.44703	0.295043	0.315901	0.574418	0.570989	0.392618	0.399822	0.405001	0.389325	0.466161	0.482655	0.474556	0.463769	0.645966	0.505038	0.572975	0.46942	0.470373	0.482659	0.483268	0.465003	0.448761	0.436018	0.444552	0.437345	0.443109	0.44897	0.467008	0.394342	0.414115	0.419406	0.429985	0.346071	0.345169	0.483071	0.43673	0.444218	0.479324
14.9709	121	F	9	86	93	87	White	Discovery	0.388229	0.433733	0.416449	0.283918	0.353608	0.330537	0.564228	0.584937	0.435559	0.301262	0.420841	0.422924	0.464071	0.4336	0.48366	0.471778	0.645608	0.519472	0.573304	0.445988	0.454192	0.454789	0.465151	0.440343	0.438071	0.400463	0.445312	0.399744	0.445886	0.409335	0.470656	0.393898	0.393569	0.369434	0.470803	0.311235	0.444336	0.4809	0.429906	0.43409	0.483047
18.0223	131	F	7	89	86	85	White	Discovery	0.376734	0.359017	0.402192	0.429768	0.329603	0.377498	0.604914	0.614876	0.391436	0.426605	0.450265	0.450777	0.509009	0.503118	0.529021	0.517719	0.645072	0.543274	0.589546	0.50975	0.536043	0.515346	0.545475	0.506037	0.52009	0.470511	0.452962	0.438	0.445464	0.497922	0.482451	0.410109	0.399665	0.466519	0.480898	0.298897	0.314549	0.506284	0.467865	0.468557	0.505509
15.9775	120	F	10	89	82	82	White	Discovery	0.40549	0.414779	0.462088	0.515177	0.366254	0.398107	0.586994	0.610679	0.41484	0.430044	0.488027	0.49228	0.527992	0.550989	0.52355	0.527519	0.649726	0.562253	0.609682	0.497064	0.5286	0.502633	0.550204	0.495353	0.490029	0.449969	0.460614	0.437574	0.465082	0.463787	0.480176	0.426278	0.432562	0.438673	0.471895	0.357885	0.398418	0.520661	0.469611	0.486284	0.513768
15.9486	118	F	8	102	87	93	White	Discovery	0.369574	0.383316	0.456308	0.516155	0.314091	0.355217	0.572901	0.583799	0.392474	0.428836	0.416428	0.424753	0.444685	0.427048	0.485848	0.487516	0.627156	0.53624	0.579608	0.488328	0.522442	0.493354	0.533569	0.485824	0.498639	0.421487	0.42733	0.413908	0.426531	0.442519	0.443682	0.406546	0.43496	0.442957	0.460393	0.29343	0.335319	0.492031	0.443495	0.455025	0.488731
16.1349	130	F	9	101	94	97	White	Discovery	0.410663	0.412905	0.438586	0.494801	0.360164	0.319907	0.623972	0.595701	0.394072	0.39629	0.442646	0.472166	0.499821	0.503973	0.531246	0.527972	0.650175	0.521723	0.572397	0.521296	0.52745	0.543602	0.541695	0.508484	0.493274	0.492866	0.448243	0.471364	0.44326	0.511619	0.465554	0.417208	0.466054	0.444636	0.449225	0.330528	0.350366	0.502254	0.470277	0.470833	0.501244
25.919	109	F	6	89	90	87	White	Discovery	0.371148	0.368753	0.442562	0.494616	0.368474	0.346158	0.589647	0.595008	0.3618	0.408103	0.40797	0.423341	0.494463	0.49354	0.472871	0.475323	0.627219	0.573892	0.59952	0.490183	0.496035	0.508128	0.516625	0.482171	0.464411	0.480648	0.431809	0.480243	0.436671	0.500506	0.463919	0.397039	0.410265	0.468646	0.454222	0.305501	0.307616	0.499775	0.454304	0.451397	0.501281
20.1927	110	F	NA	91	83	84	White	Discovery	0.414639	0.406006	0.480785	0.521358	0.391293	0.363247	0.553605	0.600223	0.417119	0.438926	0.458476	0.499477	0.517182	0.507323	0.527752	0.542417	0.660992	0.569757	0.62029	0.535164	0.550002	0.548485	0.558015	0.526596	0.528699	0.454838	0.448538	0.42271	0.426725	0.476326	0.489263	0.446932	0.429796	0.456489	0.468708	0.312455	0.404974	0.529173	0.476328	0.483473	0.523116
15.6	128	F	9	78	93	82	White	Discovery	0.393947	0.414936	0.485914	0.51311	0.384665	0.38657	0.63342	0.620242	0.382029	0.416274	0.42941	0.444147	0.510296	0.528824	0.5037	0.504807	0.632681	0.548873	0.592933	0.502192	0.504099	0.519661	0.527344	0.496128	0.460219	0.490092	0.456863	0.490981	0.453267	0.502835	0.480269	0.416742	0.440105	0.491952	0.48082	0.341295	0.359396	0.514378	0.475553	0.478667	0.516442
15.2477	121	F	10	89	87	85	White	Discovery	0.410435	0.393676	0.466863	0.508013	0.332449	0.399768	0.590833	0.596893	0.350541	0.404986	0.404948	0.430966	0.498781	0.506662	0.49136	0.489065	0.633554	0.537293	0.580822	0.474884	0.470023	0.499323	0.485714	0.466723	0.435425	0.46989	0.444336	0.459167	0.446876	0.489005	0.468518	0.408357	0.414122	0.431834	0.45081	0.318735	0.341364	0.492242	0.447496	0.458373	0.488664
19.877	128	F	6	NA	NA	NA	White	Discovery	NA	NA	NA	NA	NA	NA	NA	NA	NA	NA	NA	NA	NA	NA	NA	NA	NA	NA	NA	NA	NA	NA	NA	NA	NA	NA	NA	NA	NA	NA	NA	NA	NA	NA	NA	NA	NA	NA	NA	NA	NA
14.6473	114	F	9	85	82	80	White	Discovery	0.398188	0.394134	0.462531	0.549846	0.291693	0.336446	0.634489	0.624496	0.414839	0.457858	0.445381	0.463963	0.475096	0.488796	0.49784	0.496856	0.675859	0.534385	0.610864	0.513595	0.529414	0.524387	0.537003	0.508018	0.516002	0.488287	0.449753	0.486551	0.461398	0.50259	0.457031	0.430107	0.444732	0.489683	0.473256	0.357269	0.38898	0.520936	0.473859	0.478078	0.520341
26.2806	131	F	4	100	95	97	White	Discovery	0.358403	0.360711	0.415355	0.416983	0.259463	0.289417	0.563701	0.562399	0.387246	0.377362	0.375231	0.410094	0.455781	0.46068	0.456056	0.465681	0.594962	0.473713	0.527068	0.438843	0.455087	0.459795	0.470871	0.431609	0.421704	0.411326	0.425791	0.407287	0.431718	0.42244	0.445468	0.380453	0.386597	0.400929	0.436047	0.30986	0.327664	0.457055	0.418066	0.42879	0.45369
18.6677	121	F	9	107	107	108	White	Discovery	0.369245	0.388023	0.423926	0.39115	0.186397	0.302753	0.582561	0.577269	0.35521	0.389133	0.404838	0.421377	0.460209	0.505543	0.444033	0.489397	0.630298	0.517925	0.55763	0.459455	0.503338	0.460384	0.519313	0.455586	0.467083	0.414184	0.418142	0.415709	0.410257	0.430643	0.445896	0.380947	0.401386	0.41007	0.422899	0.312496	0.327168	0.472319	0.419855	0.443559	0.461954
16.0882	127	F	10	103	106	105	White	Discovery	0.386382	0.396764	0.44753	0.473069	0.297608	0.343009	0.576881	0.587992	0.406702	0.431912	0.425338	0.42788	0.486927	0.492741	0.509602	0.516517	0.69795	0.569501	0.625475	0.496816	0.519291	0.510534	0.527566	0.493297	0.499773	0.446191	0.450294	0.439986	0.442568	0.465384	0.477399	0.414088	0.427232	0.456966	0.487982	0.290806	0.327428	0.518286	0.456919	0.469033	0.515211
18.64	119	F	9	NA	NA	NA	White	Discovery	0.403143	0.412707	0.478384	0.494924	0.336084	0.377253	0.579909	0.595718	0.382926	0.417888	0.422785	0.458172	0.451721	0.486997	0.501982	0.509014	0.608668	0.554257	0.580551	0.483872	0.504447	0.510278	0.521458	0.468775	0.46271	0.426468	0.431338	0.395332	0.420315	0.446652	0.45462	0.408345	0.426351	0.439966	0.452143	0.346083	0.396127	0.495278	0.448127	0.462603	0.492415
15.2451	119	F	7	74	92	79	White	Discovery	0.372848	0.375572	0.443393	0.438134	0.36556	0.359003	0.576544	0.587062	0.382328	0.41102	0.39215	0.433968	0.480107	0.476696	0.484277	0.495869	0.602129	0.524876	0.555804	0.471941	0.493896	0.478064	0.506601	0.467905	0.460635	0.460334	0.433509	0.434576	0.430639	0.479043	0.459537	0.397279	0.40955	0.412777	0.435978	0.290107	0.361182	0.480573	0.439487	0.44815	0.475755
20.1356	127	F	9	98	99	98	White	Discovery	0.39632	0.39715	0.503245	0.496282	0.314872	0.330076	0.574353	0.616041	0.422816	0.406157	0.430897	0.448322	0.490903	0.489772	0.492546	0.498017	0.632599	0.559732	0.601772	0.516128	0.529847	0.520308	0.542186	0.511773	0.506251	0.453703	0.475685	0.451653	0.48129	0.464901	0.49236	0.416916	0.438546	0.43515	0.475227	0.329255	0.375305	0.513553	0.462127	0.476467	0.507774
21.5714	109	F	9	92	82	84	White	Discovery	0.382045	0.378954	0.443688	0.515217	0.330838	0.354876	0.610399	0.591983	0.389583	0.398083	0.440549	0.455633	0.494424	0.511034	0.520269	0.533901	0.637205	0.558228	0.598362	0.517583	0.536972	0.531858	0.544105	0.509953	0.519459	0.486804	0.461328	0.467477	0.440528	0.5041	0.492335	0.434989	0.447687	0.464321	0.449921	0.332296	0.328811	0.512867	0.470627	0.473304	0.512115
20.0953	118	F	7	89	86	84	White	Discovery	0.412645	0.393179	0.495959	0.514802	0.375898	0.349283	0.595508	0.600828	0.415847	0.425767	0.455894	0.492518	0.462772	0.498222	0.513416	0.524586	0.625309	0.553735	0.589344	0.517543	0.541485	0.53708	0.559051	0.508459	0.510518	0.456797	0.463106	0.4451	0.452309	0.475245	0.489766	0.406172	0.427094	0.45725	0.463027	0.346418	0.339947	0.511149	0.467235	0.47724	0.508693
17.8693	108	F	7	95	82	86	White	Discovery	0.402743	0.394077	0.383186	0.478689	0.318221	0.387137	0.563801	0.573594	0.390973	0.420002	0.440582	0.448347	0.482718	0.494285	0.48448	0.502057	0.641897	0.534467	0.589277	0.479102	0.50742	0.488146	0.520056	0.476685	0.478553	0.459184	0.452559	0.445585	0.46051	0.478197	0.463152	0.384531	0.419996	0.454005	0.456509	0.344366	0.351606	0.500381	0.449404	0.462872	0.497604
15.1372	116	F	8	78	85	77	White	Discovery	0.397859	0.387661	0.476459	0.554581	0.38035	0.353483	0.623179	0.63167	0.401187	0.428496	0.436523	0.422702	0.511723	0.514592	0.523532	0.539334	0.605601	0.583693	0.61643	0.516953	0.537153	0.53779	0.560374	0.509266	0.489231	0.478009	0.462426	0.466923	0.458689	0.497599	0.492035	0.431386	0.417454	0.488496	0.486388	0.302706	0.33764	0.522949	0.478165	0.480557	0.521698
15.56	109	F	8	88	77	79	White	Discovery	NA	NA	NA	NA	NA	NA	NA	NA	NA	NA	NA	NA	NA	NA	NA	NA	NA	NA	NA	NA	NA	NA	NA	NA	NA	NA	NA	NA	NA	NA	NA	NA	NA	NA	NA	NA	NA	NA	NA	NA	NA
15.7499	123	F	2	84	76	75	White	Discovery	NA	NA	NA	NA	NA	NA	NA	NA	NA	NA	NA	NA	NA	NA	NA	NA	NA	NA	NA	NA	NA	NA	NA	NA	NA	NA	NA	NA	NA	NA	NA	NA	NA	NA	NA	NA	NA	NA	NA	NA	NA
17.0953	123	F	9	88	87	84	White	Discovery	0.425502	0.389241	0.417185	0.510682	0.327165	0.354023	0.591893	0.602449	0.403131	0.429405	0.448596	0.465881	0.494751	0.478986	0.513174	0.506674	0.648563	0.543571	0.580698	0.475428	0.511652	0.483406	0.526974	0.473633	0.47905	0.498259	0.459002	0.479193	0.452076	0.517082	0.489399	0.404286	0.41961	0.451567	0.455062	0.397307	0.355959	0.502341	0.461672	0.466461	0.498824
17.1982	127	F	9	91	93	90	White	Discovery	0.388728	0.428242	0.474889	0.529248	0.357142	0.361659	0.601305	0.610938	0.420245	0.435795	0.423441	0.46151	0.519067	0.511598	0.513029	0.532899	0.596446	0.517133	0.588052	0.530568	0.553536	0.533391	0.567283	0.525926	0.526474	0.443652	0.468323	0.438496	0.463966	0.463842	0.49281	0.428591	0.420369	0.491317	0.4949	0.343408	0.353323	0.514204	0.477067	0.485372	0.512943
16.759	108	F	7	90	82	83	White	Discovery	0.391342	0.413342	0.444471	0.43052	0.398454	0.396881	0.568164	0.593904	0.407106	0.398867	0.433096	0.43795	0.47775	0.504859	0.492175	0.514066	0.5847	0.528204	0.566919	0.483817	0.497021	0.514669	0.51494	0.470906	0.460514	0.44181	0.443966	0.428629	0.434471	0.458261	0.477662	0.378943	0.413344	0.419831	0.457618	0.320257	0.334489	0.489536	0.44638	0.459625	0.488125
14.6727	131	F	7	103	99	100	White	Discovery	NA	NA	NA	NA	NA	NA	NA	NA	NA	NA	NA	NA	NA	NA	NA	NA	NA	NA	NA	NA	NA	NA	NA	NA	NA	NA	NA	NA	NA	NA	NA	NA	NA	NA	NA	NA	NA	NA	NA	NA	NA
20.774	117	F	6	84	85	81	White	Discovery	0.368769	0.381836	0.405298	0.44711	0.263287	0.328429	0.554444	0.571407	0.356082	0.374222	0.403819	0.435769	0.433812	0.466501	0.476031	0.494341	0.610537	0.548292	0.571547	0.466278	0.488865	0.477878	0.505037	0.459347	0.457372	0.408607	0.419101	0.399204	0.41116	0.421076	0.438569	0.399739	0.427078	0.403324	0.439541	0.321847	0.319838	0.478967	0.41979	0.441312	0.471988
20.253	108	F	8	96	85	88	White	Discovery	0.397688	0.395471	0.463012	0.504401	0.323675	0.322242	0.602176	0.590453	0.399215	0.436964	0.424903	0.433507	0.481397	0.488385	0.506657	0.518039	0.638867	0.560433	0.586551	0.487836	0.490917	0.502501	0.494927	0.481801	0.476781	0.4824	0.46347	0.46179	0.452062	0.502482	0.495464	0.404278	0.411464	0.434659	0.441298	0.317283	0.336837	0.502909	0.4568	0.464638	0.501922
15.4967	122	F	9	99	100	99	White	Discovery	NA	NA	NA	NA	NA	NA	NA	NA	NA	NA	NA	NA	NA	NA	NA	NA	NA	NA	NA	NA	NA	NA	NA	NA	NA	NA	NA	NA	NA	NA	NA	NA	NA	NA	NA	NA	NA	NA	NA	NA	NA
22.5985	128	F	9	105	80	91	White	Discovery	0.431944	0.421727	0.426424	0.454764	0.395394	0.404524	0.590177	0.568647	0.400675	0.440432	0.438034	0.472312	0.487089	0.493911	0.48973	0.502114	0.670346	0.551737	0.602482	0.481248	0.499231	0.499658	0.516833	0.475868	0.46647	0.446191	0.446863	0.439909	0.433984	0.467324	0.474579	0.417184	0.427464	0.458892	0.450758	0.381765	0.395731	0.504685	0.459201	0.463337	0.501678
14.3083	116	F	10	94	88	89	White	Discovery	0.412408	0.427864	0.495248	0.555954	0.35479	0.336326	0.59829	0.596891	0.387875	0.404953	0.459905	0.439878	0.510647	0.496731	0.505679	0.530638	0.647579	0.546201	0.600223	0.511656	0.508744	0.516194	0.518709	0.508615	0.492438	0.470234	0.461327	0.47551	0.467213	0.486712	0.471285	0.405663	0.425034	0.486369	0.481065	0.366867	0.363418	0.515881	0.474513	0.476287	0.515409
20.6781	122	F	9	81	85	79	White	Discovery	0.384583	0.38654	0.457882	0.509013	0.36934	0.374064	0.601115	0.609408	0.421867	0.428246	0.450712	0.445921	0.503411	0.522837	0.517727	0.527641	0.678646	0.548301	0.613325	0.494057	0.511012	0.499652	0.522089	0.492373	0.492135	0.469228	0.468715	0.452237	0.471795	0.482482	0.483088	0.404234	0.440972	0.451237	0.485163	0.328757	0.366975	0.522567	0.46898	0.481888	0.518624
18.0276	112	F	10	96	99	97	White	Discovery	0.358389	0.406452	0.441048	0.505501	0.363284	0.42879	0.587329	0.618412	0.397136	0.433918	0.422486	0.466361	0.469169	0.492919	0.513263	0.504754	0.612963	0.529397	0.575311	0.514233	0.527188	0.527066	0.544488	0.504504	0.491627	0.438592	0.434441	0.424867	0.442824	0.460276	0.451342	0.420336	0.422256	0.446202	0.472539	0.30206	0.394257	0.498352	0.455558	0.469924	0.493511
16.5866	125	F	6	102	91	95	White	Discovery	0.380082	0.384702	0.440897	0.449188	0.33297	0.336321	0.584064	0.591679	0.362503	0.398772	0.416646	0.450177	0.491654	0.480866	0.490704	0.492169	0.630204	0.526819	0.575718	0.480456	0.486385	0.498735	0.498627	0.472476	0.459123	0.448177	0.462301	0.462535	0.471805	0.453751	0.472989	0.400358	0.424323	0.439675	0.465371	0.321173	0.334139	0.491351	0.445706	0.458629	0.487642
21.284	131	F	9	95	89	90	White	Discovery	0.431194	0.417489	0.411263	0.5329	0.308996	0.283665	0.633901	0.578557	0.341402	0.413868	0.427683	0.410177	0.481102	0.523646	0.498995	0.501163	0.652416	0.543242	0.597473	0.511815	0.51577	0.505507	0.540158	0.511115	0.460791	0.518394	0.467318	0.482048	0.418528	0.542376	0.513067	0.390004	0.397739	0.462346	0.415933	0.375072	0.321931	0.509376	0.464395	0.467529	0.508643
19.1055	128	F	9	111	97	104	White	Discovery	0.38005	0.353431	0.499683	0.462614	0.353062	0.361999	0.587855	0.575305	0.411196	0.411605	0.444102	0.450611	0.4806	0.50661	0.492772	0.503811	0.633284	0.535282	0.566443	0.477944	0.493794	0.478209	0.50377	0.47509	0.477565	0.427762	0.430012	0.433446	0.435678	0.442771	0.450171	0.366291	0.37333	0.450097	0.479883	0.307335	0.311167	0.490841	0.451524	0.455919	0.489223
16.5159	108	F	10	82	81	77	White	Discovery	0.399521	0.380977	0.395146	0.505456	0.30866	0.374553	0.562849	0.580131	0.375903	0.416078	0.397103	0.391813	0.468539	0.472174	0.472092	0.474315	0.626954	0.501434	0.572032	0.46925	0.499619	0.47275	0.509945	0.467703	0.481766	0.417688	0.404046	0.411082	0.409106	0.437234	0.421376	0.365491	0.367174	0.451693	0.432322	0.338398	0.358187	0.484365	0.435987	0.442115	0.481111
18.1434	127	F	NA	82	90	82	White	Discovery	0.381872	0.383833	0.508475	0.521832	0.345866	0.349527	0.59164	0.576255	0.380023	0.410855	0.426684	0.455612	0.50913	0.51858	0.476878	0.498765	0.618631	0.51938	0.576541	0.504998	0.496515	0.517557	0.51334	0.497759	0.46166	0.440871	0.422258	0.45651	0.437789	0.453302	0.428998	0.387571	0.409249	0.487901	0.473504	0.29514	0.360434	0.497451	0.463079	0.460081	0.498783
15.521	120	F	9	110	103	107	White	Discovery	0.413274	0.403795	0.471664	0.530226	0.363132	0.424327	0.622024	0.640991	0.383734	0.423484	0.4463	0.464213	0.510389	0.519088	0.524229	0.510562	0.678338	0.571535	0.623783	0.495344	0.513447	0.523155	0.523378	0.488171	0.496063	0.476954	0.47099	0.464755	0.47374	0.494462	0.492629	0.442146	0.436717	0.448027	0.467079	0.344341	0.352941	0.524183	0.468825	0.482295	0.5202
18.9966	131	F	7	102	82	90	White	Discovery	0.371873	0.366265	0.406544	0.482708	0.338226	0.381702	0.562401	0.586721	0.364516	0.43981	0.408091	0.44519	0.478054	0.443322	0.483202	0.483267	0.604597	0.500302	0.571028	0.456188	0.460834	0.472807	0.47257	0.452206	0.444693	0.410392	0.40945	0.413565	0.40766	0.425392	0.432891	0.370148	0.376123	0.421482	0.412514	0.298282	0.321577	0.480289	0.429832	0.436259	0.477737
15.0502	115	F	9	93	91	89	White	Discovery	0.432498	0.412598	0.436056	0.539716	0.283069	0.344378	0.629767	0.611235	0.418989	0.460344	0.448188	0.449744	0.472993	0.491284	0.493329	0.510718	0.664364	0.581247	0.619677	0.47983	0.519627	0.499277	0.536254	0.474032	0.493386	0.477174	0.45681	0.473121	0.450663	0.498797	0.48276	0.405363	0.430681	0.46591	0.479412	0.393	0.354587	0.520814	0.464618	0.478231	0.514498
15.149	114	F	10	96	80	85	White	Discovery	0.383981	0.389914	0.46458	0.461591	0.401389	0.43985	0.624782	0.639217	0.452319	0.476524	0.432909	0.460169	0.502684	0.541769	0.512344	0.536333	0.677876	0.59568	0.619762	0.504048	0.531378	0.520194	0.546668	0.497177	0.493769	0.468536	0.459753	0.46074	0.453116	0.491187	0.497767	0.407726	0.413399	0.461832	0.474468	0.309534	0.359574	0.527963	0.474546	0.490546	0.523152
17.5063	123	F	9	99	86	91	White	Discovery	0.389586	0.396292	0.463338	0.513214	0.337647	0.342357	0.577263	0.56121	0.401957	0.430488	0.441356	0.460562	0.478783	0.497808	0.493407	0.521494	0.571263	0.510847	0.563304	0.46087	0.499632	0.476856	0.518338	0.454995	0.461292	0.445937	0.413373	0.424321	0.403215	0.463966	0.435914	0.387767	0.419992	0.429723	0.44316	0.306435	0.356092	0.487692	0.447474	0.457765	0.485057
15.0645	127	F	9	87	97	90	White	Discovery	0.384475	0.41889	0.459034	0.440834	0.312004	0.306506	0.583505	0.587804	0.393164	0.402916	0.37194	0.395206	0.480161	0.481617	0.466102	0.472757	0.632838	0.483126	0.556978	0.504387	0.504183	0.522879	0.520328	0.49836	0.472266	0.467783	0.435847	0.448063	0.43602	0.488928	0.463301	0.38166	0.41445	0.458358	0.461043	0.316052	0.34911	0.483618	0.451789	0.452916	0.482675
18.596	110	F	7	93	89	89	White	Discovery	0.448145	0.41568	0.435086	0.545358	0.355147	0.366924	0.601779	0.611421	0.385023	0.426723	0.444613	0.462519	0.510508	0.529126	0.521229	0.53322	0.654792	0.593265	0.627895	0.500599	0.518995	0.514473	0.535479	0.495435	0.48422	0.479444	0.456937	0.470326	0.462583	0.49795	0.477397	0.430205	0.432542	0.476287	0.480357	0.384589	0.403851	0.529312	0.4738	0.481812	0.526899
19.2592	116	F	5	79	81	76	White	Discovery	0.380827	0.387158	0.430223	0.477707	0.321735	0.342638	0.561837	0.57611	0.3865	0.417244	0.419069	0.438726	0.508189	0.509083	0.499139	0.514535	0.661119	0.551868	0.60511	0.514159	0.521235	0.522069	0.534224	0.508316	0.497581	0.439868	0.434882	0.418908	0.429434	0.462585	0.46195	0.401009	0.420325	0.440581	0.466175	0.34468	0.369289	0.506784	0.455335	0.464167	0.50298
19.6476	121	F	5	90	92	89	White	Discovery	0.440833	0.438457	0.371905	0.450071	0.368558	0.335981	0.60368	0.602499	0.330867	0.411372	0.423499	0.439243	0.485001	0.513258	0.489809	0.526206	0.657293	0.581028	0.611745	0.487347	0.498137	0.475806	0.513237	0.486665	0.465937	0.512654	0.43849	0.489382	0.430606	0.542021	0.464105	0.380891	0.449919	0.446817	0.437048	0.391479	0.361367	0.50888	0.453502	0.463745	0.503515
14.9765	124	F	9	95	86	88	White	Discovery	0.378799	0.418642	0.417647	0.429166	0.218665	0.239051	0.506645	0.554821	0.408714	0.329696	0.343202	0.37692	0.395006	0.484103	0.429712	0.460305	0.652381	0.527178	0.57923	0.442243	0.455535	0.457876	0.467581	0.438346	0.42427	0.388894	0.428349	0.381493	0.401384	0.40138	0.467212	0.378771	0.378954	0.395896	0.316936	0.355608	0.390439	0.473794	0.405307	0.414469	0.470057
14.9861	120	F	9	90	95	90	White	Discovery	0.391263	0.373731	0.491095	0.536746	0.370891	0.369466	0.568486	0.591298	0.378917	0.406531	0.402954	0.43127	0.495654	0.46931	0.51889	0.537772	0.66808	0.540654	0.608724	0.496466	0.515639	0.497636	0.526847	0.49502	0.494392	0.452651	0.436745	0.428345	0.431126	0.475126	0.467341	0.368534	0.400551	0.462829	0.459825	0.330201	0.333861	0.505936	0.456111	0.460404	0.501537
15.7181	115	F	9	107	87	96	White	Discovery	0.362437	0.423408	0.459501	0.539961	0.403789	0.398253	0.638415	0.656933	0.428647	0.386937	0.473891	0.467055	0.556251	0.551785	0.521314	0.54643	0.60653	0.572647	0.580484	0.521179	0.545001	0.526543	0.554333	0.518255	0.520766	0.507447	0.500824	0.48533	0.502426	0.522623	0.51762	0.414072	0.44382	0.459035	0.498715	0.306626	0.308208	0.519445	0.483732	0.501104	0.513662
16.2058	124	F	8	101	95	97	White	Discovery	0.40595	0.421664	0.47749	0.531211	0.347112	0.384604	0.567496	0.581032	0.412435	0.42341	0.440421	0.47904	0.506891	0.546625	0.503666	0.530106	0.582673	0.55003	0.58615	0.492728	0.522782	0.512218	0.539309	0.484759	0.480808	0.466534	0.44712	0.442212	0.432681	0.489449	0.478067	0.404028	0.446858	0.471354	0.472271	0.343998	0.374815	0.507617	0.464032	0.480342	0.501311
17.1378	126	F	6	80	84	78	White	Discovery	0.384084	0.380537	0.473484	0.534974	0.346067	0.369975	0.611924	0.615614	0.383197	0.418991	0.435881	0.464105	0.495718	0.520186	0.498542	0.515339	0.644304	0.552042	0.603456	0.514231	0.522227	0.521295	0.53117	0.508391	0.507417	0.460442	0.461988	0.467988	0.455264	0.472899	0.490224	0.387234	0.409646	0.458863	0.444624	0.347942	0.334426	0.515397	0.461935	0.47645	0.5128
19.0564	121	F	8	95	80	84	White	Discovery	0.383948	0.420354	0.444224	0.484184	0.358102	0.338062	0.609895	0.597514	0.365389	0.414312	0.465276	0.444884	0.497948	0.533672	0.512972	0.525535	0.672459	0.552045	0.606679	0.486341	0.528113	0.495402	0.532463	0.481119	0.516119	0.504295	0.456522	0.476989	0.44412	0.531483	0.486238	0.366792	0.414212	0.443051	0.454531	0.374436	0.34165	0.511367	0.458206	0.474575	0.506965
22.223	116	F	9	101	91	95	White	Discovery	0.352099	0.397071	0.496697	0.516953	0.301896	0.328378	0.583294	0.588437	0.378165	0.374272	0.432906	0.458661	0.476478	0.513875	0.49284	0.52119	0.598557	0.5418	0.578453	0.470197	0.49896	0.498869	0.511529	0.460924	0.480762	0.453834	0.447319	0.441091	0.444557	0.472132	0.467319	0.39744	0.420692	0.441634	0.456221	0.254273	0.334433	0.493386	0.448133	0.461593	0.490188
24.2984	128	F	8	109	88	98	White	Discovery	0.355333	0.409617	0.396113	0.464355	0.33126	0.345757	0.551094	0.573457	0.40474	0.412516	0.405445	0.4427	0.461156	0.502893	0.508561	0.531618	0.653634	0.514029	0.58274	0.50148	0.503617	0.511471	0.521425	0.49164	0.46837	0.462903	0.465029	0.435766	0.449515	0.476026	0.489924	0.400737	0.417606	0.422387	0.442112	0.319838	0.373393	0.49429	0.441185	0.463271	0.487998
15.4723	130	F	10	100	88	92	White	Discovery	0.398334	0.381028	0.456722	0.473879	0.379311	0.385983	0.588263	0.605448	0.400722	0.411511	0.412209	0.434997	0.509367	0.514176	0.517097	0.532741	0.657225	0.534602	0.578615	0.483469	0.521902	0.494645	0.53355	0.478557	0.502465	0.445965	0.446664	0.447932	0.447676	0.458899	0.46769	0.405547	0.398856	0.445685	0.467927	0.315371	0.325105	0.501362	0.458539	0.467139	0.499152
15.56	118	F	9	108	89	98	White	Discovery	0.400501	0.386505	0.478225	0.443161	0.304725	0.325693	0.582575	0.604912	0.394839	0.441892	0.405265	0.406758	0.470098	0.465418	0.501704	0.487736	0.559431	0.498508	0.554258	0.469186	0.472488	0.484788	0.487515	0.461854	0.432217	0.471319	0.440386	0.429805	0.420783	0.495183	0.477291	0.389045	0.365845	0.41114	0.395519	0.340669	0.355196	0.479805	0.446325	0.446793	0.479557
16.5018	120	F	NA	90	82	83	White	Discovery	0.383389	0.383236	0.442997	0.508372	0.327518	0.373113	0.572774	0.57391	0.360683	0.391854	0.424288	0.438912	0.466325	0.466745	0.487293	0.499165	0.653544	0.560842	0.599187	0.474169	0.511357	0.492976	0.524804	0.46639	0.483771	0.457317	0.433393	0.438441	0.429814	0.478076	0.455293	0.381717	0.421281	0.447255	0.451723	0.351162	0.34327	0.497613	0.441665	0.452251	0.494199
15.2508	108	F	9	91	89	88	White	Discovery	0.398972	0.386857	0.445576	0.521197	0.284506	0.303397	0.561022	0.570811	0.373097	0.382759	0.398542	0.395031	0.465492	0.486626	0.478751	0.493862	0.606639	0.51664	0.57277	0.486054	0.480353	0.511698	0.498818	0.475307	0.441296	0.448193	0.426013	0.439628	0.426751	0.462743	0.443166	0.404042	0.399616	0.426465	0.446343	0.330414	0.338157	0.486902	0.440522	0.446789	0.484733
16.9288	117	F	9	103	93	96	White	Discovery	0.382856	0.391791	0.392184	0.460256	0.256314	0.309738	0.570083	0.58163	0.391041	0.42335	0.403525	0.4242	0.478994	0.490379	0.478725	0.503237	0.592781	0.517329	0.556322	0.449878	0.505695	0.464519	0.519118	0.443135	0.469181	0.459728	0.431864	0.44532	0.419796	0.470909	0.45611	0.426205	0.407102	0.415875	0.430721	0.315638	0.328617	0.481848	0.438159	0.455791	0.474723
15.736	130	F	10	102	98	99	White	Discovery	0.371367	0.391175	0.445106	0.467434	0.359923	0.38249	0.58385	0.598114	0.370377	0.398782	0.388672	0.418913	0.453528	0.469698	0.445033	0.472718	0.618485	0.525602	0.568703	0.43867	0.453802	0.437649	0.4646	0.44027	0.438099	0.443622	0.441577	0.441954	0.447187	0.455602	0.46061	0.381164	0.407668	0.422469	0.423132	0.333521	0.367738	0.480353	0.429069	0.443385	0.476264
18.0318	119	F	9	85	82	80	White	Discovery	0.425362	0.411983	0.420268	0.515568	0.356006	0.380841	0.595991	0.61301	0.406066	0.427753	0.445527	0.470171	0.513929	0.534096	0.515198	0.517707	0.648772	0.568117	0.606273	0.498982	0.503225	0.498477	0.516763	0.499682	0.482659	0.482338	0.459763	0.467123	0.468769	0.499909	0.470752	0.42382	0.436906	0.473821	0.459068	0.363505	0.361988	0.51789	0.473076	0.478245	0.514736
15.9347	110	F	9	95	93	92	White	Discovery	NA	NA	NA	NA	NA	NA	NA	NA	NA	NA	NA	NA	NA	NA	NA	NA	NA	NA	NA	NA	NA	NA	NA	NA	NA	NA	NA	NA	NA	NA	NA	NA	NA	NA	NA	NA	NA	NA	NA	NA	NA
16.1207	118	F	6	87	81	81	White	Discovery	0.379068	0.369937	0.390946	0.36096	0.279656	0.183429	0.604612	0.532719	0.323396	0.421703	0.370636	0.260091	0.476233	0.482345	0.47566	0.48124	0.584214	0.479096	0.556655	0.476571	0.458013	0.488139	0.470393	0.471977	0.424797	0.485233	0.422574	0.470624	0.425542	0.501982	0.426022	0.324023	0.390385	0.431786	0.429262	0.34313	0.313105	0.474179	0.435213	0.434053	0.476433
22.4647	131	F	6	100	100	99	White	Discovery	0.404291	0.404956	0.514774	0.580021	0.323576	0.393749	0.58414	0.586829	0.397925	0.425901	0.412967	0.455927	0.479919	0.496312	0.49626	0.527243	0.667674	0.57847	0.612204	0.521068	0.547197	0.533128	0.564375	0.517539	0.513353	0.434012	0.418886	0.424622	0.410161	0.459135	0.441637	0.390722	0.407635	0.441489	0.469812	0.309451	0.388004	0.512576	0.456784	0.469687	0.510117
16.7228	126	F	10	101	97	99	White	Discovery	0.412313	0.418056	0.487324	0.501291	0.412245	0.405835	0.598042	0.592349	0.402149	0.400432	0.437665	0.463082	0.496077	0.504252	0.500938	0.510986	0.671676	0.527198	0.595507	0.508718	0.524574	0.514992	0.537733	0.505242	0.500534	0.454415	0.434987	0.440992	0.431637	0.472976	0.462331	0.396928	0.418986	0.460335	0.474799	0.322896	0.363444	0.508762	0.467414	0.470723	0.506299
15.2106	109	F	9	96	92	93	White	Discovery	0.421514	0.401082	0.478572	0.513743	0.364601	0.379307	0.636741	0.633401	0.417156	0.444482	0.410755	0.420172	0.509536	0.514626	0.513116	0.538692	0.655179	0.548092	0.597628	0.491959	0.513085	0.502241	0.527237	0.488692	0.488498	0.492885	0.454457	0.466454	0.448905	0.517992	0.481028	0.396866	0.425794	0.491722	0.488504	0.339974	0.347893	0.516561	0.476808	0.47827	0.516168
16.2119	110	F	8	105	86	94	White	Discovery	0.408182	0.422124	0.389899	0.516078	0.268039	0.326992	0.568394	0.573738	0.343555	0.43602	0.413627	0.438311	0.493107	0.482983	0.510823	0.511826	0.642608	0.529304	0.593367	0.492189	0.504039	0.498465	0.507852	0.487139	0.495456	0.468054	0.426571	0.462048	0.431861	0.491295	0.440274	0.399747	0.397126	0.472199	0.444989	0.353275	0.319002	0.501596	0.451912	0.458221	0.500296
21.3703	120	F	10	94	90	90	White	Discovery	0.399129	0.396151	0.468508	0.495023	0.399529	0.40437	0.608806	0.575859	0.378759	0.384354	0.394261	0.409294	0.494949	0.494835	0.48312	0.488026	0.639821	0.530165	0.57686	0.470315	0.473105	0.485917	0.484323	0.462918	0.453484	0.477372	0.443879	0.45983	0.435861	0.498408	0.479828	0.363719	0.383623	0.435034	0.441094	0.307475	0.355435	0.491094	0.450101	0.449573	0.490646
17.1945	123	F	10	94	80	84	White	Discovery	0.394931	0.390436	0.412707	0.482066	0.297888	0.386728	0.611593	0.598634	0.453721	0.47978	0.482967	0.461715	0.498593	0.48966	0.526735	0.519508	0.664784	0.576138	0.599749	0.500262	0.487449	0.514404	0.501493	0.496315	0.462511	0.506597	0.462095	0.492	0.460984	0.528977	0.487149	0.423567	0.430256	0.473674	0.460529	0.341459	0.349962	0.516055	0.479407	0.472711	0.515143
21.2278	116	F	6	86	72	74	White	Discovery	0.401541	0.396712	0.472811	0.468313	0.230956	0.302346	0.584763	0.555915	0.355777	0.4341	0.442196	0.429949	0.483293	0.478794	0.486961	0.518329	0.609428	0.51844	0.571106	0.485391	0.50856	0.495907	0.525491	0.480155	0.475313	0.44933	0.415769	0.447467	0.40855	0.466866	0.437912	0.375039	0.446188	0.429561	0.441219	0.343316	0.338084	0.488599	0.442138	0.453312	0.485935
17.0119	124	F	10	98	87	91	White	Discovery	0.407325	0.361411	0.403728	0.385745	0.296959	0.314349	0.595109	0.56608	0.367111	0.428771	0.381584	0.370254	0.468196	0.456842	0.462075	0.445288	0.624251	0.511958	0.574176	0.486479	0.512597	0.494782	0.524351	0.480824	0.486754	0.470882	0.40161	0.454148	0.40143	0.490877	0.423552	0.356478	0.368549	0.434663	0.431559	0.356227	0.334473	0.481417	0.441605	0.432154	0.483379
25.3338	111	F	8	85	86	82	White	Discovery	0.341676	0.391332	0.367251	0.502906	0.334197	0.359436	0.64688	0.54472	0.397743	0.418993	0.476642	0.468975	0.473523	0.544049	0.519288	0.532812	0.5961	0.585724	0.598698	0.449296	0.46596	0.480009	0.485447	0.433638	0.390545	0.476986	0.428998	0.475201	0.42791	0.48952	0.432302	0.431066	0.413887	0.4449	0.454654	0.325805	0.306548	0.504711	0.45652	0.463289	0.506011
16.759	115	F	NA	93	86	87	White	Discovery	0.368119	0.368845	0.462638	0.539153	0.359819	0.378387	0.578629	0.555362	0.370155	0.412229	0.445052	0.444455	0.469821	0.491888	0.504825	0.51198	0.614362	0.560488	0.590169	0.492285	0.50067	0.506114	0.513095	0.48624	0.477566	0.45829	0.445079	0.450294	0.430169	0.473859	0.470913	0.407585	0.431287	0.439881	0.435619	0.329262	0.320415	0.49965	0.450984	0.460274	0.497379
17.2701	110	F	8	80	81	76	White	Discovery	0.353701	0.374133	0.438996	0.478146	0.3009	0.281579	0.545947	0.541747	0.36157	0.38527	0.413234	0.41441	0.439558	0.419377	0.458789	0.443216	0.59895	0.522734	0.560869	0.475658	0.467106	0.471027	0.478527	0.476899	0.445135	0.414548	0.410954	0.409783	0.41655	0.431372	0.423177	0.369013	0.389935	0.419248	0.43492	0.317494	0.33171	0.468553	0.421619	0.424227	0.46933
15.9182	121	F	4	95	84	87	White	Discovery	0.400481	0.425005	0.443323	0.492124	0.342	0.304949	0.587979	0.57176	0.413158	0.402437	0.413274	0.41794	0.477996	0.521371	0.490452	0.504034	0.645165	0.535751	0.589604	0.511526	0.510545	0.535052	0.528408	0.500189	0.483627	0.438857	0.403395	0.43363	0.39839	0.460439	0.434104	0.367437	0.415375	0.442231	0.446317	0.303685	0.354943	0.498006	0.452126	0.455747	0.498712
15.5119	127	F	8	93	94	92	White	Discovery	0.390049	0.365502	0.42289	0.512301	0.310805	0.309902	0.549837	0.553323	0.360804	0.374253	0.398818	0.390866	0.459411	0.438989	0.477558	0.481973	0.592234	0.505044	0.554931	0.445319	0.462037	0.458625	0.47324	0.440191	0.438432	0.443211	0.425715	0.424276	0.414521	0.46302	0.453466	0.370619	0.381679	0.414273	0.408324	0.331459	0.314759	0.470085	0.426755	0.428249	0.468195
16.5108	108	F	9	93	84	86	White	Discovery	0.410227	0.433325	0.497436	0.459693	0.339154	0.375485	0.54996	0.579005	0.382669	0.398989	0.444384	0.45874	0.514703	0.537627	0.515456	0.509344	0.598305	0.532421	0.576218	0.513011	0.497586	0.515319	0.509851	0.509674	0.472281	0.45289	0.455878	0.440199	0.449603	0.467917	0.481423	0.394708	0.405899	0.447695	0.46776	0.301526	0.353655	0.501362	0.460563	0.468774	0.500692
22.5968	108	F	9	90	87	86	White	Discovery	0.372157	0.389023	0.410642	0.452403	0.210788	0.254683	0.526048	0.549465	0.343359	0.350406	0.393383	0.398373	0.521224	0.49792	0.482677	0.494548	0.574037	0.502498	0.548316	0.452267	0.494538	0.491776	0.498916	0.437853	0.48411	0.436697	0.421318	0.418313	0.410959	0.451444	0.448602	0.388958	0.387346	0.403586	0.411149	0.29078	0.327817	0.468995	0.427235	0.436237	0.463494
19.4368	118	F	9	91	95	91	White	Discovery	0.389558	0.414779	0.50337	0.509661	0.309564	0.355456	0.588536	0.595843	0.374271	0.392927	0.421569	0.437514	0.509486	0.530692	0.50276	0.517541	0.634212	0.526862	0.586409	0.50423	0.531479	0.518241	0.547974	0.497123	0.497555	0.444595	0.45795	0.429466	0.447614	0.459066	0.48945	0.390886	0.417477	0.436489	0.474891	0.308139	0.383594	0.503459	0.456147	0.475851	0.496391
17.5767	120	F	7	106	83	93	White	Discovery	0.400599	0.402563	0.296071	0.420597	0.263898	0.260893	0.575501	0.552288	0.404971	0.408712	0.384771	0.383148	0.466154	0.472538	0.468641	0.456555	0.566435	0.541871	0.570543	0.47525	0.464294	0.480326	0.462778	0.467315	0.459759	0.422561	0.397853	0.414257	0.387349	0.439589	0.422427	0.376106	0.380718	0.434047	0.437768	0.320643	0.329939	0.476147	0.431747	0.429466	0.478851
14.9487	119	F	8	112	88	99	White	Discovery	0.372729	0.40795	0.456241	0.482783	0.354291	0.399513	0.571686	0.583697	0.377377	0.378979	0.435874	0.437749	0.482961	0.481848	0.505481	0.52266	0.610388	0.52903	0.574995	0.508161	0.517819	0.528416	0.534373	0.497858	0.494902	0.455933	0.447448	0.447001	0.444967	0.468576	0.462818	0.423812	0.433789	0.447284	0.461379	0.311148	0.377029	0.497035	0.455399	0.462649	0.496128
14.5504	117	F	9	97	84	88	White	Discovery	0.399756	0.401497	0.462941	0.488169	0.332189	0.308706	0.580647	0.567553	0.386741	0.433164	0.456301	0.468289	0.476925	0.507823	0.497907	0.516089	0.606315	0.570053	0.587277	0.49559	0.497205	0.515406	0.510992	0.488992	0.477244	0.456413	0.435477	0.460076	0.433936	0.4747	0.464139	0.421766	0.435531	0.451115	0.43792	0.317859	0.356404	0.500154	0.457586	0.461398	0.501666
14.9875	119	F	5	86	85	82	White	Discovery	NA	NA	NA	NA	NA	NA	NA	NA	NA	NA	NA	NA	NA	NA	NA	NA	NA	NA	NA	NA	NA	NA	NA	NA	NA	NA	NA	NA	NA	NA	NA	NA	NA	NA	NA	NA	NA	NA	NA	NA	NA
22.6488	129	F	9	97	92	93	White	Discovery	0.369096	0.380214	0.453544	0.51619	0.326244	0.374214	0.569824	0.580692	0.401311	0.420385	0.460456	0.494474	0.501036	0.525291	0.516128	0.546613	0.710761	0.585637	0.645145	0.502927	0.5456	0.51464	0.565156	0.497094	0.50758	0.436495	0.442207	0.426275	0.438279	0.450052	0.46565	0.39867	0.444221	0.469632	0.494474	0.32132	0.324656	0.529389	0.461888	0.480148	0.522871
15.3934	131	F	6	84	80	78	White	Discovery	0.412163	0.411316	0.486657	0.546935	0.356247	0.353928	0.578027	0.585817	0.410621	0.429684	0.441632	0.458647	0.482741	0.523391	0.517449	0.528886	0.699501	0.580484	0.628522	0.494497	0.517055	0.512454	0.534222	0.487871	0.48474	0.425983	0.431942	0.407444	0.433837	0.448283	0.448268	0.395842	0.432399	0.44083	0.482239	0.340902	0.366618	0.519615	0.457057	0.473898	0.514617
16.8328	110	F	9	97	79	85	White	Discovery	0.431389	0.409568	0.465447	0.525201	0.319615	0.365353	0.594978	0.598283	0.380721	0.394444	0.392592	0.436294	0.519788	0.516581	0.482865	0.496037	0.683694	0.557113	0.626663	0.503421	0.533603	0.511785	0.549446	0.4992	0.500009	0.440353	0.426039	0.44053	0.429868	0.461015	0.449415	0.378778	0.414801	0.476871	0.474643	0.357362	0.355904	0.516673	0.461045	0.467274	0.513764
16.2119	108	F	9	72	82	72	White	Discovery	0.382081	0.405651	0.403759	0.494304	0.316201	0.358223	0.571382	0.56843	0.389843	0.423622	0.418777	0.451179	0.456295	0.480348	0.503694	0.490008	0.64166	0.5378	0.591517	0.508156	0.508446	0.517384	0.519536	0.504123	0.490825	0.436991	0.419182	0.42809	0.413789	0.454784	0.440508	0.413801	0.402841	0.468423	0.456559	0.334019	0.370274	0.499056	0.451356	0.452982	0.498541
16.5108	126	F	9	99	102	100	White	Discovery	0.371821	0.42055	0.434183	0.428325	0.255165	0.382904	0.528824	0.580185	0.388018	0.406255	0.396292	0.412459	0.444314	0.479576	0.480285	0.459706	0.624866	0.547821	0.583505	0.450007	0.467643	0.463246	0.490351	0.441141	0.421046	0.370371	0.441813	0.377049	0.440751	0.371762	0.470378	0.381914	0.368652	0.389298	0.447889	0.329817	0.38998	0.482238	0.412804	0.442968	0.473739
15.1898	124	F	9	106	94	100	White	Discovery	0.417898	0.435796	0.476595	0.56604	0.278171	0.369747	0.614764	0.625373	0.379383	0.441592	0.44605	0.462493	0.509744	0.527264	0.500279	0.510758	0.67064	0.577344	0.62935	0.515494	0.550926	0.533499	0.569656	0.508013	0.513104	0.490115	0.475027	0.477817	0.467002	0.512236	0.510325	0.450859	0.442789	0.486206	0.493605	0.34129	0.388316	0.530446	0.477301	0.494125	0.523625
18.2351	121	F	9	107	83	94	White	Discovery	0.337737	0.423765	0.452806	0.369148	0.378464	0.322778	0.5654	0.581046	0.42929	0.387327	0.441865	0.447491	0.411827	0.499229	0.473538	0.444783	0.608399	0.532714	0.55298	0.459231	0.475866	0.487239	0.481717	0.442797	0.468626	0.422992	0.462345	0.399671	0.457111	0.434704	0.490882	0.392773	0.386071	0.416327	0.452942	0.335452	0.388663	0.479104	0.435109	0.451288	0.475178
15.8575	123	F	10	77	89	79	White	Discovery	0.406577	0.422287	0.555397	0.555615	0.399467	0.406158	0.556567	0.569824	0.408181	0.425362	0.4385	0.458374	0.484137	0.510332	0.498588	0.509703	0.643612	0.562077	0.599293	0.488581	0.526944	0.496071	0.543635	0.483823	0.501379	0.457524	0.423943	0.428147	0.432305	0.48183	0.434392	0.388917	0.412167	0.461201	0.479811	0.35071	0.445107	0.507705	0.463366	0.470154	0.503847
21.7483	131	F	6	112	92	102	White	Discovery	0.38101	0.373833	0.489515	0.517743	0.400785	0.363967	0.589371	0.59942	0.408232	0.432583	0.449965	0.456639	0.516347	0.52991	0.521352	0.53509	0.652913	0.534148	0.596505	0.497076	0.521285	0.508421	0.541342	0.491618	0.483849	0.467314	0.449248	0.439322	0.446387	0.492393	0.472753	0.419311	0.435181	0.468528	0.449526	0.310441	0.331226	0.514322	0.472965	0.476704	0.513033
16.4834	118	F	9	104	82	91	White	Discovery	0.391344	0.387298	0.410393	0.516127	0.393379	0.379437	0.606398	0.605921	0.390806	0.440757	0.459276	0.4801	0.523311	0.533531	0.498525	0.520019	0.618088	0.569808	0.593065	0.495726	0.500582	0.5047	0.510448	0.490449	0.479896	0.457334	0.443526	0.443847	0.453804	0.476971	0.457378	0.395437	0.429444	0.480012	0.483518	0.288919	0.315192	0.512884	0.469877	0.479252	0.510281
16.4887	111	F	9	86	91	85	White	Discovery	0.420285	0.369123	0.451853	0.497025	0.323864	0.37034	0.565163	0.593568	0.388528	0.390927	0.430725	0.464879	0.501752	0.505306	0.498367	0.511511	0.613666	0.556009	0.583278	0.503664	0.472824	0.50604	0.484632	0.498248	0.454541	0.469243	0.441153	0.429234	0.444898	0.499782	0.461306	0.391997	0.433726	0.44652	0.444185	0.332721	0.334086	0.49772	0.456473	0.457093	0.497433
16.5631	129	F	7	104	93	98	White	Discovery	0.379963	0.386364	0.453954	0.432801	0.303452	0.346307	0.565109	0.579166	0.408282	0.419103	0.416745	0.437883	0.450422	0.480444	0.483454	0.490837	0.61437	0.526847	0.579579	0.499549	0.49817	0.508691	0.509978	0.492205	0.477692	0.449768	0.453339	0.433556	0.441545	0.469639	0.481383	0.381785	0.409699	0.4431	0.458032	0.287372	0.326314	0.493846	0.446947	0.457612	0.490185
14.4209	130	F	6	100	96	97	White	Discovery	0.399731	0.388093	0.476962	0.548873	0.331202	0.290436	0.602699	0.593865	0.378063	0.411602	0.389622	0.398782	0.486739	0.486178	0.502647	0.517003	0.625975	0.49574	0.571487	0.519844	0.528721	0.521564	0.541472	0.519176	0.503908	0.499596	0.461723	0.463865	0.433491	0.526159	0.506494	0.394791	0.400978	0.450556	0.435548	0.327169	0.339476	0.497629	0.461283	0.467109	0.494136
15.4519	116	F	8	95	94	93	White	Discovery	0.376627	0.382862	0.411459	0.485646	0.361228	0.383765	0.573388	0.577235	0.373816	0.395071	0.385471	0.398122	0.432789	0.493474	0.457551	0.489268	0.591516	0.499115	0.548005	0.472037	0.467028	0.470207	0.477072	0.471619	0.447682	0.47932	0.423641	0.463489	0.416445	0.499004	0.455562	0.356316	0.373456	0.438876	0.408241	0.323995	0.342433	0.474379	0.434956	0.440698	0.47066
17.2462	126	F	7	NA	NA	NA	White	Discovery	0.388153	0.382415	0.417578	0.534656	0.290029	0.316286	0.589052	0.592866	0.364636	0.408772	0.425233	0.434106	0.486244	0.500655	0.487	0.504145	0.623916	0.529134	0.586894	0.46593	0.519953	0.484292	0.537934	0.459701	0.487206	0.429988	0.418786	0.430937	0.424881	0.450221	0.438689	0.409097	0.415667	0.446678	0.451454	0.316039	0.352154	0.492773	0.443632	0.457897	0.485907
14.8944	131	F	NA	114	95	104	White	Discovery	0.39941	0.425231	0.529347	0.496772	0.345108	0.377454	0.594382	0.605635	0.396898	0.421177	0.429258	0.436777	0.495295	0.518624	0.509095	0.530142	0.697464	0.543795	0.620755	0.536173	0.547675	0.551848	0.563511	0.528493	0.51547	0.464097	0.457192	0.420913	0.447669	0.490094	0.483403	0.392104	0.439485	0.454142	0.484329	0.326814	0.374032	0.523696	0.468892	0.481609	0.517291
28.4113	108	F	9	108	83	94	White	Discovery	0.388389	0.388896	0.47082	0.516884	0.333879	0.365666	0.547558	0.58174	0.411805	0.446682	0.463585	0.497734	0.472108	0.510265	0.517865	0.545809	0.657056	0.548004	0.603989	0.497742	0.517713	0.515138	0.53174	0.491231	0.494703	0.42201	0.428117	0.407253	0.429242	0.444704	0.44528	0.415854	0.435046	0.460652	0.494096	0.312844	0.335508	0.512282	0.457751	0.475955	0.50536
19.6296	116	F	7	89	80	81	White	Discovery	0.388948	0.392344	0.457007	0.519929	0.319002	0.347355	0.569675	0.577371	0.384119	0.41163	0.424681	0.44469	0.478178	0.495525	0.503456	0.499935	0.639515	0.537702	0.592727	0.451339	0.479807	0.461403	0.494002	0.44939	0.451709	0.443034	0.429153	0.4236	0.431384	0.464166	0.445987	0.375099	0.409531	0.44616	0.452264	0.345256	0.375025	0.498978	0.444654	0.454348	0.496053
18.3796	130	F	7	88	86	84	White	Discovery	0.353767	0.378042	0.292611	0.440917	0.286289	0.299102	0.574286	0.507014	0.374699	0.365991	0.39445	0.333021	0.365132	0.406619	0.437117	0.457561	0.474173	0.483186	0.504212	0.469772	0.465466	0.47041	0.468432	0.462143	0.447143	0.467744	0.372325	0.462161	0.379479	0.47792	0.37271	0.358894	0.360266	0.418614	0.372785	0.347042	0.348929	0.437521	0.418065	0.398666	0.435972
28.8822	111	F	9	83	92	85	White	Discovery	0.406854	0.428004	0.479611	0.495522	0.389067	0.425977	0.611502	0.629865	0.413137	0.416513	0.468348	0.482222	0.487469	0.538675	0.509565	0.532673	0.651533	0.539614	0.589882	0.49273	0.510504	0.518012	0.529882	0.481255	0.475118	0.434723	0.432247	0.422696	0.426106	0.455715	0.459249	0.372761	0.419213	0.420965	0.427239	0.335172	0.386776	0.504786	0.45703	0.472977	0.498196
17.6639	109	F	9	88	86	84	White	Discovery	0.37398	0.402741	0.446983	0.455032	0.312501	0.288241	0.556519	0.600253	0.38735	0.397047	0.403611	0.416927	0.440152	0.482059	0.503983	0.506111	0.633756	0.483295	0.570032	0.486284	0.496816	0.509448	0.513043	0.478259	0.464509	0.41742	0.455494	0.412634	0.448637	0.430466	0.484045	0.412155	0.429179	0.429909	0.447181	0.311008	0.393211	0.487296	0.438034	0.45742	0.481496
17.0198	108	F	7	84	83	NA	White	Discovery	0.377264	0.367349	0.430177	0.496109	0.377037	0.394244	0.618248	0.616036	0.401331	0.427859	0.452553	0.457902	0.481763	0.492736	0.48407	0.504362	0.642537	0.56326	0.601742	0.486832	0.501095	0.50855	0.514154	0.478052	0.477673	0.479142	0.469293	0.459534	0.454774	0.500848	0.503198	0.399046	0.416244	0.439763	0.44773	0.337575	0.320506	0.509987	0.456087	0.469524	0.505881
19.1943	125	F	10	108	93	100	White	Discovery	0.407175	0.408801	0.447681	0.502076	0.3041	0.328921	0.579276	0.593712	0.396864	0.440853	0.440856	0.452009	0.497053	0.486547	0.515039	0.512477	0.607982	0.561357	0.588483	0.478132	0.508101	0.474044	0.521189	0.477672	0.486392	0.481981	0.451028	0.456638	0.438304	0.507295	0.482848	0.416783	0.409095	0.460491	0.446799	0.338787	0.345931	0.504944	0.460555	0.465882	0.502521
17.7455	131	F	9	98	83	88	White	Discovery	0.402235	0.421818	0.468555	0.496319	0.351773	0.337423	0.621802	0.643283	0.420433	0.437285	0.449842	0.475617	0.496967	0.490106	0.478681	0.494768	0.628147	0.54493	0.593396	0.510586	0.528678	0.520981	0.542293	0.505881	0.499384	0.501113	0.488118	0.467634	0.483714	0.527411	0.52108	0.380995	0.399394	0.457648	0.481562	0.335033	0.362805	0.514152	0.47014	0.483378	0.509366
16.8145	131	F	8	104	92	97	White	Discovery	0.367853	0.377885	0.485306	0.543262	0.410719	0.431218	0.591233	0.577884	0.408166	0.432809	0.432217	0.483365	0.476492	0.513764	0.51435	0.54237	0.66255	0.569612	0.603243	0.506797	0.534589	0.513692	0.551857	0.501358	0.500932	0.430089	0.426508	0.421416	0.422025	0.445528	0.444897	0.387423	0.417534	0.452649	0.452732	0.295288	0.360274	0.512227	0.459921	0.47403	0.509372
25.9805	127	F	6	101	94	96	White	Discovery	0.401267	0.390516	0.481026	0.530026	0.425043	0.415237	0.60185	0.590975	0.404411	0.431747	0.466796	0.498076	0.521699	0.53846	0.526881	0.531248	0.662016	0.578726	0.605428	0.484425	0.503581	0.504059	0.518578	0.477465	0.477374	0.480323	0.462875	0.465905	0.460866	0.497783	0.486925	0.440948	0.447411	0.468809	0.473136	0.326419	0.337083	0.520432	0.474904	0.482571	0.518211
15.5067	121	F	9	95	77	83	White	Discovery	0.381443	0.36273	0.416221	0.489849	0.355145	0.344565	0.597062	0.582209	0.395313	0.41329	0.445431	0.435459	0.475631	0.464065	0.521472	0.532616	0.619554	0.557759	0.587352	0.476312	0.497784	0.479445	0.510285	0.474802	0.469428	0.46579	0.44172	0.452745	0.430943	0.482549	0.465372	0.400929	0.41953	0.436493	0.444122	0.323838	0.335546	0.500803	0.45504	0.455615	0.502316
25.9621	131	F	9	100	87	91	White	Discovery	0.364686	0.335011	0.460502	0.494423	0.396314	0.398528	0.611675	0.600586	0.407403	0.42423	0.466847	0.476059	0.454906	0.49644	0.515407	0.521269	0.647213	0.566498	0.609887	0.521992	0.544482	0.535904	0.556994	0.515248	0.51914	0.468231	0.469427	0.463908	0.459184	0.481353	0.496116	0.416622	0.445759	0.452116	0.473606	0.312642	0.340254	0.520229	0.466851	0.477937	0.515226
14.9837	115	F	9	91	89	87	White	Discovery	0.404753	0.378753	0.373514	0.487528	0.327319	0.337585	0.586054	0.564815	0.389779	0.424911	0.443122	0.401019	0.514299	0.472519	0.501335	0.51156	0.614676	0.549265	0.58675	0.474425	0.492869	0.465816	0.499946	0.479848	0.485261	0.464321	0.424006	0.445248	0.412526	0.485491	0.442902	0.399351	0.383938	0.466213	0.451908	0.296118	0.33696	0.497801	0.459812	0.450532	0.504757
17.2629	123	F	8	100	90	93	White	Discovery	0.391297	0.412431	0.418879	0.464867	0.250775	0.297395	0.529668	0.580661	0.396164	0.398886	0.392869	0.375229	0.46165	0.466056	0.48055	0.505006	0.654451	0.477143	0.579996	0.48095	0.486505	0.488866	0.502902	0.476007	0.464249	0.462958	0.440892	0.43646	0.442284	0.479241	0.461138	0.407393	0.41537	0.426066	0.450997	0.305113	0.374367	0.491103	0.439157	0.450196	0.490526
17.0952	122	F	9	107	93	99	White	Discovery	0.339202	0.358997	0.464191	0.487293	0.264688	0.302691	0.58247	0.593672	0.395573	0.389037	0.393814	0.425749	0.482589	0.486991	0.458056	0.463492	0.541867	0.499211	0.538877	0.442851	0.48127	0.437548	0.489686	0.447694	0.468346	0.452715	0.446133	0.43328	0.425797	0.47181	0.484204	0.370578	0.396519	0.406035	0.436819	0.300969	0.338616	0.471287	0.432234	0.44892	0.464957
22.0945	130	F	NA	69	68	62	White	Discovery	0.372246	0.354584	0.435781	0.42795	0.301242	0.337672	0.534436	0.5824	0.369672	0.347324	0.398918	0.387299	0.463835	0.47825	0.497726	0.4875	0.578199	0.42505	0.520947	0.463636	0.457028	0.464334	0.467813	0.463871	0.4338	0.437083	0.430195	0.414412	0.412036	0.449038	0.467034	0.375785	0.371014	0.40171	0.398545	0.32545	0.346748	0.457603	0.428898	0.426708	0.458705
25.0124	124	F	8	88	83	82	White	Discovery	NA	NA	NA	NA	NA	NA	NA	NA	NA	NA	NA	NA	NA	NA	NA	NA	NA	NA	NA	NA	NA	NA	NA	NA	NA	NA	NA	NA	NA	NA	NA	NA	NA	NA	NA	NA	NA	NA	NA	NA	NA
24.6074	126	F	8	100	88	92	White	Discovery	0.353067	0.386266	0.469043	0.489937	0.355303	0.374874	0.536586	0.586967	0.419081	0.450664	0.439074	0.471922	0.501794	0.512089	0.506983	0.519405	0.618857	0.550862	0.589391	0.494883	0.514987	0.500504	0.529905	0.492137	0.483181	0.437754	0.452669	0.423545	0.456295	0.45436	0.471962	0.413108	0.419148	0.470682	0.497468	0.293248	0.359181	0.509299	0.46032	0.478155	0.502471
20.9174	126	F	9	97	88	90	White	Discovery	0.38622	0.359838	0.469595	0.534412	0.368292	0.368428	0.626386	0.625234	0.421204	0.449882	0.453246	0.468656	0.51337	0.513179	0.53219	0.542075	0.666116	0.594604	0.626145	0.537684	0.538953	0.551604	0.554302	0.529404	0.503925	0.505954	0.469735	0.479342	0.454943	0.530751	0.501069	0.419362	0.447515	0.496696	0.490461	0.33947	0.322398	0.535231	0.488983	0.487148	0.534415
19.8192	131	F	9	101	92	95	White	Discovery	0.431515	0.39387	0.340999	0.499594	0.258836	0.319133	0.598782	0.581845	0.374368	0.426856	0.415499	0.424175	0.481749	0.470232	0.451555	0.47463	0.606816	0.49966	0.550875	0.433775	0.441258	0.473714	0.4446	0.416251	0.431004	0.48721	0.403051	0.472805	0.397318	0.514579	0.433918	0.381083	0.404346	0.435453	0.423623	0.369279	0.327585	0.473137	0.442601	0.438882	0.47259
15.4222	115	F	10	102	94	97	White	Discovery	0.390787	0.3981	0.435504	0.364433	0.288056	0.276144	0.506962	0.522765	0.389642	0.352533	0.354394	0.365523	0.421538	0.428765	0.429284	0.438351	0.589394	0.469533	0.559863	0.466777	0.46335	0.476442	0.477913	0.462404	0.436076	0.439002	0.403052	0.395196	0.389413	0.461006	0.42657	0.368587	0.391608	0.41567	0.410376	0.281741	0.328316	0.46313	0.419896	0.411307	0.469673
17.1283	108	F	9	97	95	95	White	Discovery	0.402558	0.372099	0.396825	0.483952	0.335583	0.361108	0.612506	0.614732	0.431082	0.448983	0.422218	0.423844	0.482317	0.499819	0.493196	0.511679	0.638115	0.549255	0.600119	0.476578	0.490472	0.483515	0.499109	0.471272	0.474936	0.476894	0.469287	0.467946	0.479033	0.49358	0.487448	0.401036	0.419133	0.455364	0.470841	0.317016	0.323708	0.511695	0.459928	0.471509	0.50659
26.354	109	F	6	97	79	85	White	Discovery	0.376194	0.371514	0.44002	0.518698	0.308279	0.298018	0.571556	0.575218	0.385523	0.416444	0.436132	0.431971	0.488492	0.494996	0.504534	0.49452	0.593122	0.563011	0.581482	0.492373	0.500536	0.516976	0.524865	0.481418	0.453327	0.45413	0.418857	0.440923	0.41903	0.471687	0.436871	0.395681	0.402324	0.442958	0.454891	0.307355	0.320683	0.492578	0.450253	0.454135	0.49262
23.2383	128	F	7	85	89	84	White	Discovery	0.405839	0.407384	0.445059	0.525822	0.333313	0.360993	0.59696	0.590282	0.396396	0.424296	0.420198	0.427471	0.485536	0.513459	0.501975	0.526898	0.591168	0.552522	0.578256	0.502478	0.524744	0.518958	0.538856	0.491837	0.493886	0.484515	0.447041	0.472604	0.452203	0.500378	0.462922	0.403561	0.441796	0.447994	0.441382	0.37005	0.384284	0.500266	0.459442	0.470697	0.49527
27.174	125	F	8	95	91	91	White	Discovery	0.350799	0.363292	0.445029	0.453062	0.384776	0.371857	0.503803	0.520863	0.383841	0.407721	0.446376	0.475603	0.482229	0.503181	0.508966	0.544644	0.617684	0.523037	0.586222	0.507207	0.529666	0.50969	0.540676	0.503196	0.500393	0.441328	0.445124	0.444289	0.458154	0.451828	0.437918	0.403952	0.4372	0.479582	0.492518	0.306492	0.327565	0.504339	0.455901	0.468605	0.499825
20.9416	117	F	8	78	87	78	White	Discovery	0.340652	0.415325	0.455978	0.380577	0.311889	0.250745	0.618795	0.46654	0.359698	0.385722	0.390609	0.390674	0.391954	0.472511	0.417008	0.462274	0.622383	0.490848	0.558516	0.44471	0.466455	0.444828	0.480706	0.442234	0.428985	0.47355	0.411003	0.462048	0.401655	0.491696	0.421721	0.355961	0.372115	0.433862	0.397204	0.262825	0.389125	0.465	0.421799	0.418233	0.465403
18.1287	110	F	7	79	87	79	White	Discovery	0.411656	0.400517	0.455104	0.527248	0.338041	0.361142	0.597755	0.604815	0.42653	0.445373	0.453622	0.480219	0.523199	0.534725	0.507119	0.519891	0.634699	0.571299	0.601747	0.512906	0.52945	0.528068	0.543822	0.507817	0.499095	0.492808	0.455595	0.452488	0.436696	0.52017	0.492236	0.39061	0.428469	0.465706	0.474994	0.359628	0.362288	0.519322	0.476302	0.483499	0.517079
15.0315	116	F	7	99	84	89	White	Discovery	0.399198	0.37977	0.419258	0.485565	0.417836	0.426226	0.621582	0.614327	0.391274	0.416643	0.446096	0.464442	0.500716	0.511491	0.488152	0.51425	0.683708	0.595538	0.630205	0.488245	0.493807	0.506418	0.507066	0.481621	0.46648	0.482615	0.453812	0.473125	0.457997	0.496652	0.471261	0.38177	0.424512	0.465865	0.464942	0.340127	0.355283	0.52379	0.463085	0.468682	0.522761
14.2799	120	F	8	96	84	87	White	Discovery	0.396253	0.40069	0.418746	0.525727	0.260549	0.278146	0.604811	0.599899	0.39749	0.412295	0.424729	0.446515	0.50515	0.501265	0.508056	0.512354	0.66514	0.54952	0.608139	0.494026	0.525548	0.527201	0.541816	0.479222	0.487849	0.474456	0.460885	0.467976	0.455642	0.493673	0.487466	0.395907	0.421664	0.47406	0.482231	0.351004	0.32912	0.515903	0.463136	0.471605	0.514573
17.9668	112	F	7	76	86	77	White	Discovery	0.349875	0.358405	0.472884	0.51066	0.383924	0.356644	0.563717	0.560521	0.372359	0.364261	0.407519	0.412498	0.499413	0.510038	0.488069	0.511819	0.589074	0.560762	0.586088	0.463566	0.497257	0.489148	0.512083	0.455323	0.46887	0.437192	0.435188	0.435642	0.426795	0.453048	0.454874	0.383267	0.394488	0.441217	0.479565	0.289059	0.314411	0.490522	0.442449	0.454463	0.486851
19.4539	109	F	8	94	88	89	White	Discovery	0.405537	0.419602	0.476803	0.495123	0.215282	0.302898	0.572848	0.579965	0.379316	0.408773	0.328557	0.448492	0.465717	0.457537	0.459907	0.491907	0.623978	0.483107	0.5722	0.436177	0.484	0.423233	0.48504	0.439362	0.468353	0.473326	0.445826	0.44945	0.440033	0.489421	0.465818	0.408327	0.455366	0.408774	0.436218	0.354044	0.356089	0.487793	0.430591	0.455805	0.477825
15.7668	128	F	9	84	81	78	White	Discovery	0.367308	0.3825	0.482828	0.471808	0.324269	0.364217	0.554777	0.568516	0.406445	0.415662	0.442569	0.485279	0.450507	0.481351	0.530613	0.549841	0.629895	0.551527	0.591503	0.487982	0.505691	0.513866	0.525689	0.473707	0.468574	0.406086	0.423918	0.398066	0.414769	0.424913	0.447963	0.412055	0.436109	0.427635	0.435166	0.304812	0.341793	0.498283	0.44562	0.456118	0.496243
16.1546	109	F	9	76	86	77	White	Discovery	0.379015	0.378347	0.445634	0.503053	0.295692	0.33706	0.554841	0.564283	0.365163	0.4004	0.428819	0.433068	0.458091	0.465793	0.48316	0.496468	0.59972	0.519477	0.568503	0.476028	0.482729	0.489667	0.498353	0.468554	0.452376	0.433673	0.415028	0.426732	0.405459	0.447251	0.442408	0.403031	0.42245	0.427632	0.429911	0.312378	0.331616	0.481392	0.435866	0.443612	0.479027
16.8283	130	F	9	109	105	108	White	Discovery	0.405114	0.391371	0.42083	0.454827	0.273344	0.39885	0.586877	0.595269	0.374633	0.385149	0.416086	0.445582	0.476056	0.50664	0.503352	0.518592	0.626865	0.471778	0.543128	0.497165	0.517892	0.520707	0.536569	0.48497	0.477443	0.449019	0.434181	0.431713	0.428237	0.460588	0.452652	0.41072	0.419359	0.420974	0.436262	0.313994	0.349634	0.479374	0.44293	0.456461	0.473695
22.3969	121	F	9	99	91	94	White	Discovery	0.392776	0.380798	0.460756	0.534767	0.379832	0.402872	0.559187	0.550714	0.382603	0.416456	0.444792	0.436398	0.477897	0.486646	0.499128	0.512954	0.630821	0.526427	0.583052	0.488533	0.511675	0.507201	0.527623	0.483832	0.483408	0.441278	0.418732	0.424363	0.421568	0.457971	0.42854	0.387109	0.421394	0.450679	0.466692	0.358257	0.382998	0.496824	0.452996	0.458082	0.494381
19.7982	123	F	5	97	77	84	White	Discovery	0.392908	0.388672	0.45789	0.472305	0.323441	0.414679	0.59903	0.62623	0.423841	0.443304	0.426895	0.464402	0.467597	0.535924	0.509634	0.535826	0.689694	0.561936	0.616685	0.502043	0.503218	0.538529	0.527395	0.485052	0.456696	0.462357	0.481072	0.463565	0.472149	0.473609	0.507786	0.429985	0.434596	0.471882	0.488579	0.332486	0.343187	0.522717	0.466137	0.485525	0.515055
19.7984	129	F	10	100	88	92	White	Discovery	0.397495	0.387319	0.410044	0.447014	0.415989	0.402759	0.611819	0.621089	0.407365	0.402234	0.418981	0.435764	0.482223	0.508975	0.505726	0.515742	0.625206	0.537801	0.568616	0.471324	0.488059	0.480191	0.496724	0.468219	0.478244	0.488377	0.481988	0.469984	0.485671	0.502675	0.497887	0.395398	0.414964	0.450914	0.483187	0.342245	0.34794	0.499435	0.460618	0.474645	0.495172
18.8004	124	F	7	93	77	81	White	Discovery	NA	NA	NA	NA	NA	NA	NA	NA	NA	NA	NA	NA	NA	NA	NA	NA	NA	NA	NA	NA	NA	NA	NA	NA	NA	NA	NA	NA	NA	NA	NA	NA	NA	NA	NA	NA	NA	NA	NA	NA	NA
16.618	131	F	9	92	89	88	White	Discovery	0.414463	0.414207	0.460205	0.486548	0.36939	0.391537	0.568782	0.573274	0.389537	0.402082	0.400393	0.435124	0.485955	0.483706	0.487719	0.504035	0.631646	0.514038	0.583447	0.484268	0.494958	0.491414	0.509876	0.479054	0.456141	0.435228	0.437388	0.417572	0.429411	0.454651	0.457515	0.391139	0.409072	0.410538	0.442472	0.337989	0.353567	0.494745	0.443129	0.455807	0.492505
15.7684	122	F	9	94	101	96	White	Discovery	0.416141	0.415135	0.500153	0.496534	0.404888	0.391753	0.596056	0.605037	0.394686	0.415906	0.4422	0.459131	0.510409	0.524447	0.521723	0.530923	0.623077	0.5641	0.590582	0.499888	0.494278	0.50545	0.501571	0.494569	0.481473	0.44693	0.46806	0.446624	0.461267	0.46526	0.495414	0.424157	0.420149	0.467227	0.486994	0.318771	0.379755	0.510274	0.46897	0.477546	0.507788
17.2658	117	F	2	96	89	91	White	Discovery	0.422348	0.401479	0.422685	0.464791	0.364574	0.400938	0.588476	0.58716	0.371546	0.431349	0.453646	0.474691	0.479739	0.531327	0.513224	0.528505	0.660266	0.554836	0.600981	0.492894	0.499814	0.515756	0.511253	0.481797	0.480926	0.470093	0.452809	0.458225	0.452842	0.489539	0.475318	0.407853	0.42263	0.45204	0.457471	0.400661	0.376532	0.508282	0.456526	0.472179	0.503125
16.7387	129	F	9	88	88	85	White	Discovery	0.428372	0.449789	0.491906	0.53187	0.320231	0.358234	0.573066	0.598122	0.414556	0.373155	0.415285	0.433531	0.477415	0.534344	0.516336	0.545426	0.653097	0.526172	0.593784	0.512276	0.521217	0.512334	0.53506	0.506773	0.49048	0.474642	0.464457	0.439112	0.443984	0.487594	0.492383	0.411957	0.430752	0.437364	0.461506	0.335964	0.363617	0.510594	0.463939	0.479264	0.505104
15.56	123	F	10	93	86	87	White	Discovery	0.398575	0.393017	0.486824	0.551708	0.395577	0.348469	0.60351	0.57869	0.401304	0.42499	0.46188	0.459618	0.491442	0.482216	0.516144	0.530102	0.652467	0.554356	0.589413	0.506211	0.529132	0.512442	0.550019	0.504186	0.484317	0.45042	0.419351	0.425918	0.409497	0.475781	0.448698	0.388812	0.408257	0.46086	0.449434	0.316131	0.322445	0.504616	0.46776	0.461109	0.507193
27.6381	129	F	8	100	91	94	White	Discovery	0.378167	0.366521	0.355857	0.39503	0.283807	0.301447	0.559426	0.576672	0.355039	0.372689	0.383528	0.408058	0.441429	0.489034	0.476346	0.479171	0.619965	0.504348	0.54509	0.453247	0.458638	0.475532	0.47643	0.444965	0.419793	0.429263	0.419579	0.39857	0.401069	0.445042	0.450783	0.375015	0.387403	0.396461	0.399077	0.287443	0.309565	0.463745	0.417019	0.429012	0.458343
15.0923	126	F	NA	84	85	81	White	Discovery	0.351394	0.343964	0.400515	0.474441	0.291223	0.253602	0.476338	0.460944	0.370977	0.382909	0.378859	0.371462	0.437824	0.465877	0.470642	0.468933	0.590526	0.526345	0.567389	0.464138	0.461873	0.463699	0.469165	0.463665	0.449214	0.407041	0.374735	0.400291	0.367442	0.420807	0.391184	0.361246	0.377682	0.422312	0.411431	0.289762	0.304052	0.465879	0.414577	0.40996	0.469842
15.5271	117	F	10	98	84	88	White	Discovery	0.390588	0.389199	0.380466	0.475677	0.192324	0.252922	0.546993	0.569959	0.353432	0.388334	0.387717	0.387258	0.506751	0.483955	0.466008	0.484734	0.604646	0.512831	0.557552	0.450975	0.445169	0.488186	0.450134	0.436184	0.439474	0.448412	0.39381	0.415087	0.395145	0.469212	0.409654	0.39325	0.393456	0.415452	0.394745	0.336441	0.311605	0.472057	0.430889	0.425304	0.471358
16.5803	108	F	9	94	96	93	White	Discovery	0.423892	0.414034	0.448616	0.515396	0.373231	0.383345	0.620036	0.62408	0.379668	0.44003	0.413522	0.441078	0.485834	0.50576	0.494026	0.505909	0.671448	0.530228	0.596975	0.522525	0.519023	0.537434	0.530774	0.514943	0.499232	0.484266	0.450562	0.463449	0.456589	0.515467	0.473691	0.387523	0.414425	0.455365	0.465557	0.359395	0.403241	0.50927	0.463168	0.473136	0.504853
15.6661	114	F	9	99	81	87	White	Discovery	0.430558	0.42346	0.428465	0.471002	0.349797	0.371293	0.598916	0.595342	0.399174	0.420739	0.429655	0.448006	0.474183	0.507897	0.50008	0.508429	0.648437	0.560226	0.591267	0.482143	0.505075	0.491556	0.522405	0.480236	0.475837	0.439444	0.422013	0.42832	0.424538	0.464884	0.442442	0.407701	0.423886	0.470831	0.478349	0.378441	0.361245	0.503634	0.459605	0.464053	0.501136
23.7777	117	F	9	90	83	83	White	Discovery	0.396827	0.399587	0.477122	0.484267	0.329139	0.354438	0.578802	0.581521	0.412161	0.43124	0.450066	0.478326	0.497675	0.532253	0.509828	0.523788	0.66012	0.532279	0.596126	0.508285	0.506246	0.533276	0.520806	0.496365	0.479857	0.440392	0.436848	0.437959	0.434202	0.455302	0.464036	0.420971	0.411652	0.45103	0.474724	0.330967	0.354692	0.507253	0.462973	0.47049	0.505383
16.9658	120	F	8	95	92	92	White	Discovery	0.382592	0.372713	0.395827	0.476112	0.412167	0.338492	0.576967	0.580997	0.42514	0.400423	0.406973	0.401768	0.508301	0.502376	0.524485	0.515092	0.593261	0.566647	0.57624	0.496304	0.488904	0.509788	0.496043	0.488343	0.476233	0.448199	0.436066	0.426668	0.433306	0.46672	0.449301	0.442115	0.438288	0.460449	0.462779	0.296199	0.353098	0.498591	0.466392	0.456726	0.501154
20.1522	108	F	9	97	83	87	White	Discovery	0.418269	0.377719	0.403938	0.475592	0.368448	0.378923	0.571068	0.586903	0.402588	0.41426	0.426703	0.430047	0.460878	0.460237	0.452607	0.472815	0.617342	0.514283	0.559909	0.461277	0.477806	0.469962	0.491584	0.456553	0.448336	0.451621	0.433362	0.448863	0.444381	0.468389	0.447293	0.3636	0.383115	0.442131	0.462511	0.352836	0.346249	0.481915	0.441184	0.447984	0.481481
17.4289	119	F	8	110	94	102	White	Discovery	0.422444	0.404485	0.382893	0.476001	0.285636	0.409735	0.613152	0.620149	0.370185	0.419643	0.427885	0.442257	0.449017	0.489093	0.471086	0.488635	0.670798	0.539279	0.6073	0.478045	0.489787	0.490231	0.504475	0.475	0.462638	0.467452	0.434077	0.441708	0.422239	0.489887	0.462988	0.373046	0.405135	0.440271	0.440897	0.374876	0.346348	0.501608	0.444641	0.458351	0.497287
27.7999	120	F	4	88	82	81	White	Discovery	0.343372	0.341062	0.344897	0.442817	0.25458	0.290545	0.487195	0.511052	0.34736	0.388319	0.383314	0.401893	0.423784	0.443419	0.458675	0.456556	0.608416	0.445326	0.535294	0.464477	0.472541	0.48604	0.500097	0.455893	0.421969	0.398608	0.395983	0.379327	0.388309	0.422796	0.415704	0.343944	0.387706	0.408969	0.400553	0.314112	0.30632	0.450496	0.404241	0.415705	0.448203
15.6778	108	F	4	85	75	76	White	Discovery	0.402307	0.412568	0.440272	0.477419	0.317179	0.341333	0.604218	0.628142	0.398458	0.41277	0.426634	0.459783	0.473869	0.511981	0.483179	0.493686	0.666603	0.53817	0.60563	0.502302	0.54955	0.514178	0.565849	0.499562	0.512818	0.506886	0.485959	0.482437	0.483566	0.529735	0.511789	0.391816	0.422789	0.498913	0.499325	0.334789	0.352227	0.517971	0.47017	0.483687	0.512757
18.5653	114	F	9	103	104	104	White	Discovery	0.39726	0.412412	0.427161	0.524459	0.286822	0.312526	0.596215	0.593342	0.387296	0.434046	0.422272	0.431781	0.464477	0.473922	0.474489	0.495128	0.644443	0.515515	0.581167	0.477716	0.494962	0.490145	0.510244	0.473271	0.465449	0.450992	0.443678	0.449159	0.437744	0.466555	0.466629	0.365287	0.391242	0.432648	0.437897	0.378398	0.386609	0.494147	0.442426	0.460783	0.489803
14.744	122	F	10	105	90	97	White	Discovery	0.410678	0.416298	0.42467	0.48784	0.308568	0.338003	0.601794	0.598097	0.378232	0.406769	0.413161	0.436015	0.501149	0.495267	0.505715	0.524012	0.661338	0.512037	0.590065	0.478431	0.512889	0.489791	0.523238	0.473683	0.491418	0.447681	0.415741	0.427433	0.403999	0.476946	0.444641	0.364815	0.397275	0.455886	0.466068	0.334472	0.342841	0.499213	0.453091	0.460201	0.497753
15.1627	117	F	8	93	81	84	White	Discovery	0.412416	0.424024	0.400232	0.51656	0.385599	0.298852	0.597466	0.602561	0.390997	0.41765	0.448241	0.469152	0.497871	0.519939	0.524659	0.516461	0.642569	0.570027	0.596906	0.502065	0.528956	0.523436	0.539093	0.493935	0.502257	0.497675	0.454604	0.502306	0.45524	0.509603	0.475977	0.440587	0.429781	0.446094	0.448437	0.334433	0.361978	0.509346	0.466023	0.472672	0.506971
19.5678	126	F	6	88	85	84	White	Discovery	0.381319	0.364115	0.471578	0.54432	0.363983	0.358557	0.599126	0.583722	0.38712	0.411437	0.405676	0.442761	0.44127	0.459906	0.499205	0.50765	0.602937	0.55145	0.570729	0.506485	0.496023	0.516314	0.512846	0.501966	0.462996	0.466229	0.435926	0.436989	0.428829	0.489068	0.457447	0.387084	0.418101	0.432635	0.435307	0.332974	0.362393	0.488493	0.448662	0.453822	0.487597
18.9346	114	F	10	82	81	77	White	Discovery	0.404084	0.393376	0.45513	0.540033	0.380433	0.39117	0.602426	0.609433	0.414341	0.435535	0.443991	0.487676	0.514149	0.530212	0.519354	0.529266	0.677958	0.56321	0.612125	0.513449	0.534053	0.52614	0.54508	0.506498	0.511775	0.493662	0.459206	0.447182	0.449816	0.523069	0.484942	0.399547	0.429753	0.457604	0.461337	0.340303	0.338901	0.52298	0.473633	0.48362	0.518457
17.137	118	F	9	88	97	90	White	Discovery	0.38381	0.395916	0.434754	0.502272	0.287705	0.400367	0.546192	0.573671	0.377112	0.409418	0.431717	0.433997	0.491575	0.496184	0.513893	0.518587	0.616772	0.536692	0.564978	0.488205	0.49451	0.494107	0.510099	0.483962	0.462428	0.450822	0.430864	0.434594	0.433425	0.462877	0.447085	0.429409	0.428803	0.443269	0.445021	0.327244	0.334564	0.488828	0.449457	0.457549	0.486001
17.9833	115	F	8	92	84	85	White	Discovery	0.413175	0.401482	0.459486	0.504438	0.368019	0.380046	0.607359	0.608179	0.427372	0.454121	0.45503	0.479313	0.500899	0.501637	0.524981	0.519096	0.631178	0.547603	0.594365	0.49304	0.492156	0.499827	0.507254	0.491203	0.468237	0.448669	0.449098	0.438882	0.450613	0.469341	0.470459	0.417233	0.428511	0.454041	0.454273	0.331091	0.354959	0.512183	0.470246	0.472568	0.511187
16.2399	123	F	8	100	95	96	White	Discovery	0.375977	0.369455	0.436874	0.480975	0.359138	0.343481	0.569974	0.572704	0.382373	0.409142	0.410623	0.442659	0.459066	0.472738	0.468787	0.471164	0.631849	0.521044	0.560367	0.450981	0.475529	0.459802	0.487345	0.447711	0.451613	0.457796	0.419898	0.427391	0.411542	0.479247	0.452203	0.36738	0.396359	0.409614	0.408111	0.333388	0.368598	0.476497	0.432232	0.439718	0.473731
14.3006	120	F	9	86	92	87	White	Discovery	0.396582	0.398285	0.375075	0.450254	0.328196	0.368295	0.587912	0.593094	0.351269	0.393663	0.416531	0.434371	0.505012	0.517874	0.491906	0.51257	0.594269	0.520843	0.568608	0.483198	0.513634	0.499413	0.532919	0.477981	0.47414	0.466159	0.434397	0.456748	0.433217	0.482756	0.461604	0.341948	0.368761	0.449402	0.439494	0.340151	0.348697	0.490026	0.448943	0.457958	0.485429
19.9532	109	F	8	91	91	89	White	Discovery	0.409446	0.387765	0.423113	0.413142	0.259912	0.270541	0.508593	0.582086	0.380782	0.36957	0.40323	0.385092	0.477212	0.483497	0.484581	0.476992	0.642131	0.498176	0.571293	0.440371	0.450334	0.476357	0.465936	0.426289	0.422614	0.386164	0.416747	0.363594	0.43105	0.399724	0.418818	0.377409	0.37769	0.412079	0.444317	0.339689	0.335594	0.477665	0.424769	0.4323	0.47758
22.0895	122	F	9	105	94	99	White	Discovery	0.368777	0.361624	0.456497	0.491909	0.374336	0.397845	0.575249	0.563976	0.348736	0.371627	0.404993	0.435553	0.493983	0.512593	0.465465	0.479401	0.598091	0.489029	0.554633	0.479957	0.499418	0.49403	0.514507	0.476331	0.476248	0.459744	0.453083	0.433081	0.436974	0.485102	0.487684	0.357346	0.392386	0.445675	0.457688	0.280003	0.337328	0.483305	0.443035	0.456413	0.481283
17.3673	112	F	10	89	83	82	White	Discovery	0.375815	0.388983	0.47752	0.514698	0.361544	0.344084	0.57156	0.57924	0.428751	0.434033	0.428664	0.413307	0.459491	0.481911	0.512288	0.519974	0.659202	0.537911	0.593717	0.499452	0.510177	0.511961	0.529052	0.492509	0.467422	0.446458	0.433597	0.403359	0.426297	0.46981	0.460858	0.414794	0.413645	0.443188	0.476279	0.308471	0.318475	0.505392	0.458844	0.462027	0.506224
16.0445	109	F	7	89	90	87	White	Discovery	0.379349	0.392956	0.405932	0.472001	0.342263	0.357281	0.592981	0.608473	0.412926	0.427875	0.373594	0.390108	0.455761	0.437656	0.490423	0.485832	0.619231	0.536887	0.590835	0.477411	0.513618	0.49054	0.529344	0.472292	0.480973	0.428377	0.438946	0.42679	0.432853	0.446042	0.463215	0.393889	0.403106	0.46078	0.470383	0.305726	0.346149	0.498128	0.447892	0.456316	0.494573
19.7762	118	F	7	96	85	88	White	Discovery	0.38906	0.400119	0.430567	0.526275	0.349367	0.357766	0.584846	0.598296	0.391901	0.42128	0.42091	0.472454	0.48197	0.501069	0.498923	0.517895	0.608316	0.502914	0.567029	0.494284	0.502987	0.499697	0.518387	0.490763	0.468732	0.450057	0.44666	0.43141	0.446402	0.468119	0.463272	0.38254	0.391097	0.437487	0.458294	0.339095	0.378847	0.492312	0.450456	0.466555	0.485433
15.9481	108	F	9	83	83	79	White	Discovery	0.395094	0.398908	0.404343	0.438313	0.305784	0.339393	0.614618	0.620159	0.389954	0.374907	0.4065	0.392642	0.489426	0.48282	0.496972	0.501846	0.64301	0.524632	0.582135	0.459625	0.483101	0.477305	0.490915	0.453844	0.471099	0.480465	0.460789	0.454968	0.450859	0.496647	0.493838	0.397557	0.402904	0.430668	0.453894	0.32289	0.34981	0.496643	0.449435	0.454906	0.493782
19.151	128	F	8	96	93	93	White	Discovery	0.384651	0.390835	0.410612	0.426522	0.337728	0.32446	0.591467	0.586907	0.362277	0.367175	0.40899	0.413776	0.44657	0.470356	0.458352	0.471681	0.61287	0.493937	0.558492	0.443979	0.48536	0.466891	0.504049	0.436496	0.452128	0.465722	0.449758	0.44076	0.43892	0.48529	0.481937	0.369144	0.40209	0.42229	0.445492	0.316755	0.348485	0.477107	0.431349	0.445234	0.473496
15.7487	109	F	8	79	77	73	White	Discovery	0.428372	0.423273	0.40257	0.417562	0.342345	0.379816	0.602885	0.601644	0.394898	0.416034	0.426295	0.449943	0.488271	0.506789	0.487486	0.509835	0.625991	0.526546	0.56597	0.470219	0.48885	0.486324	0.501006	0.463588	0.468598	0.489735	0.469604	0.464109	0.45942	0.507083	0.497656	0.394778	0.424645	0.447564	0.44548	0.323721	0.366033	0.494634	0.456009	0.467119	0.490037
21.9461	131	F	9	92	85	86	White	Discovery	0.426594	0.406805	0.46861	0.487528	0.382277	0.404406	0.59516	0.590776	0.329915	0.420487	0.418728	0.410591	0.487071	0.529074	0.493378	0.520027	0.683628	0.53395	0.594988	0.497882	0.505818	0.492675	0.522015	0.499842	0.4751	0.510695	0.432127	0.452563	0.407535	0.539183	0.461572	0.389176	0.410394	0.456156	0.399782	0.352335	0.338826	0.505697	0.461734	0.461913	0.504767
15.3727	112	F	8	94	89	89	White	Discovery	0.416564	0.413244	0.445572	0.502147	0.376457	0.356785	0.602604	0.622568	0.400692	0.408363	0.405546	0.446079	0.481445	0.485038	0.481874	0.491026	0.601359	0.553249	0.597734	0.490582	0.516664	0.51416	0.525782	0.479507	0.496344	0.465693	0.440169	0.451379	0.449127	0.483929	0.457597	0.374969	0.409371	0.473405	0.473125	0.338189	0.352832	0.506241	0.459556	0.463375	0.507195
16.4352	109	F	6	98	87	91	White	Discovery	0.382084	0.357405	0.397286	0.45288	0.355443	0.365349	0.524728	0.514303	0.373074	0.409615	0.418832	0.430482	0.464256	0.458735	0.468365	0.484106	0.626552	0.526829	0.568951	0.494333	0.518903	0.501151	0.530752	0.493431	0.494214	0.436299	0.40027	0.408023	0.396686	0.459771	0.420056	0.358981	0.39464	0.435608	0.443019	0.304781	0.306949	0.480659	0.43517	0.436178	0.478644
15.8818	114	F	9	103	83	91	White	Discovery	0.427308	0.420924	0.530518	0.568725	0.367185	0.401354	0.615147	0.599332	0.425105	0.463458	0.451563	0.456092	0.490304	0.505202	0.525428	0.537128	0.649226	0.566748	0.616614	0.52374	0.521665	0.538097	0.536279	0.514694	0.496671	0.486534	0.448693	0.467009	0.448266	0.505362	0.466878	0.418918	0.439622	0.475725	0.479921	0.369475	0.400327	0.527505	0.483214	0.484528	0.525173
23.5596	129	F	9	96	92	92	White	Discovery	0.368354	0.426445	0.506965	0.472885	0.398087	0.429103	0.597707	0.596536	0.420154	0.365268	0.440822	0.50447	0.532704	0.532178	0.550775	0.549402	0.673244	0.55373	0.598871	0.512349	0.503436	0.518848	0.517587	0.506098	0.472541	0.446463	0.481929	0.436566	0.475552	0.453973	0.498991	0.432241	0.450585	0.425829	0.469281	0.320559	0.419597	0.518146	0.473066	0.482575	0.515557
20.8783	129	F	8	102	94	97	White	Discovery	0.430462	0.392396	0.435621	0.55177	0.279166	0.351929	0.598511	0.581313	0.3695	0.437521	0.423	0.421522	0.503755	0.460091	0.50826	0.526334	0.664744	0.527149	0.585549	0.51455	0.505784	0.533274	0.518524	0.50547	0.480132	0.470712	0.424769	0.461756	0.417845	0.495057	0.442724	0.391269	0.419847	0.446273	0.425092	0.392911	0.371157	0.499762	0.461511	0.457688	0.496782
17.0198	118	F	9	96	96	94	White	Discovery	0.379651	0.341292	0.429965	0.460287	0.336127	0.378492	0.625369	0.597422	0.408802	0.436622	0.435067	0.466281	0.472362	0.478852	0.489031	0.492762	0.602973	0.538176	0.574609	0.508447	0.525352	0.530899	0.546595	0.498712	0.486176	0.506242	0.439781	0.496812	0.434324	0.519776	0.469556	0.37979	0.414447	0.428781	0.412557	0.362134	0.350456	0.494928	0.460609	0.455364	0.493875
[truncated: 4,100 more rows]
[truncated: 929 more columns]

## Sheet: Fig4_fALFF
BMI	age	sex	income	fluid	crystal	total	race	matched_group	weight category	R_V1_ROI	R_MST_ROI	R_V6_ROI	R_V2_ROI	R_V3_ROI	R_V4_ROI	R_V8_ROI	R_4_ROI	R_3b_ROI	R_FEF_ROI	R_PEF_ROI	R_55b_ROI	R_V3A_ROI	R_RSC_ROI	R_POS2_ROI	R_V7_ROI	R_IPS1_ROI	R_FFC_ROI	R_V3B_ROI	R_LO1_ROI	R_LO2_ROI	R_PIT_ROI	R_MT_ROI	R_A1_ROI	R_PSL_ROI	R_SFL_ROI	R_PCV_ROI	R_STV_ROI	R_7Pm_ROI	R_7m_ROI	R_POS1_ROI	R_23d_ROI	R_v23ab_ROI	R_d23ab_ROI	R_31pv_ROI	R_5m_ROI	R_5mv_ROI	R_23c_ROI	R_5L_ROI	R_24dd_ROI
[truncated: 3,513 more rows]
[truncated: 339 more columns]

[truncated: 3 more sheets: Fig4_gFCD, FigS11_gFCD, FigS11_fALFF]
